# Supplementary material for: Identification of Transcriptional Variation in Aortic Remodeling Using a Murine Transverse Aortic Constriction (TAC) Model
Source: Front Cardiovasc Med. 2020 Nov 12;7:581362. doi: 10.3389/fcvm.2020.581362 (PMC7693635; doi:10.3389/fcvm.2020.581362)
Supplement: Supplementary file 2 [file Table_1.XLSX]

## Sheet: Sheet1
Table 1 DE mRNA detail information
Gene ID	Gene symbol	log2(fold change)	P value	FDR	Coding type	Regulation
ENSMUSG00000021702	Thbs4	4.41254	2.93828e-102	4.77823e-98	mRNA	up
ENSMUSG00000020053	Igf1	1.59433	2.12417e-94	1.72716e-90	mRNA	up
ENSMUSG00000056174	Col8a2	3.72263	1.31991e-53	5.8785e-50	mRNA	up
ENSMUSG00000049001	Ndnf	2.19612	1.44595e-53	5.8785e-50	mRNA	up
ENSMUSG00000032243	Itga11	2.10206	5.89498e-47	1.91728e-43	mRNA	up
ENSMUSG00000031616	Ednra	1.36016	6.84895e-42	1.85629e-38	mRNA	up
ENSMUSG00000068196	Col8a1	3.92357	3.18474e-41	7.39861e-38	mRNA	up
ENSMUSG00000033544	Angptl1	2.78132	7.83728e-37	1.59312e-33	mRNA	up
ENSMUSG00000050711	Scg2	4.19194	2.68966e-36	4.85991e-33	mRNA	up
ENSMUSG00000026399	Cd55	1.23476	8.55654e-35	1.26497e-31	mRNA	up
ENSMUSG00000020140	Lgr5	4.90944	4.92155e-34	6.66953e-31	mRNA	up
ENSMUSG00000026043	Col3a1	1.68923	7.21075e-34	9.02009e-31	mRNA	up
ENSMUSG00000042254	Cilp	1.92419	7.54409e-31	8.763e-28	mRNA	up
ENSMUSG00000031558	Slit2	1.2378	2.12321e-27	2.15798e-24	mRNA	up
ENSMUSG00000050565	Tor1aip2	1.84032	7.23334e-27	6.91933e-24	mRNA	up
ENSMUSG00000011148	Adssl1	-1.13179	8.33271e-27	7.52814e-24	mRNA	down
ENSMUSG00000051048	P4ha3	3.53385	1.03397e-26	8.8497e-24	mRNA	up
ENSMUSG00000040710	St8sia4	1.25602	7.11745e-25	5.51161e-22	mRNA	up
ENSMUSG00000025860	Xiap	1.61228	1.15402e-24	8.53033e-22	mRNA	up
ENSMUSG00000079105	C7	-1.22258	2.17941e-23	1.54094e-20	mRNA	down
ENSMUSG00000030483	Cyp2b10	-3.09686	5.08671e-23	3.44667e-20	mRNA	down
ENSMUSG00000026725	Tnn	6.27302	6.72189e-23	4.37245e-20	mRNA	up
ENSMUSG00000042109	Csdc2	-1.10842	9.80743e-23	6.13417e-20	mRNA	down
ENSMUSG00000019936	Epyc	2.79995	3.86246e-22	2.16591e-19	mRNA	up
ENSMUSG00000021765	Fst	1.69904	1.57952e-21	8.56207e-19	mRNA	up
ENSMUSG00000054293	P2ry10b	2.06092	2.43826e-21	1.27906e-18	mRNA	up
ENSMUSG00000026837	Col5a1	1.01003	4.43966e-21	2.25618e-18	mRNA	up
ENSMUSG00000066705	Fxyd6	1.74547	6.10353e-21	3.00774e-18	mRNA	up
ENSMUSG00000063856	Gpx1	-2.15844	8.96548e-21	4.28814e-18	mRNA	down
ENSMUSG00000031963	Bmper	1.83029	1.57807e-20	7.33218e-18	mRNA	up
ENSMUSG00000021388	Aspn	2.02698	5.55328e-20	2.44238e-17	mRNA	up
ENSMUSG00000030246	Ldhb	-1.03839	6.81297e-20	2.91559e-17	mRNA	down
ENSMUSG00000001506	Col1a1	1.63732	1.03714e-19	4.21651e-17	mRNA	up
ENSMUSG00000022324	Matn2	1.28753	1.06625e-19	4.22913e-17	mRNA	up
ENSMUSG00000031250	Tnmd	2.95327	1.54431e-19	5.97943e-17	mRNA	up
ENSMUSG00000032666	1700025G04Rik	1.04924	2.05542e-19	7.77332e-17	mRNA	up
ENSMUSG00000054196	Cthrc1	4.61521	2.86794e-19	1.05997e-16	mRNA	up
ENSMUSG00000026443	Lrrn2	1.30989	4.21227e-19	1.48913e-16	mRNA	up
ENSMUSG00000043313	Pcdhb19	1.21288	4.64979e-19	1.60883e-16	mRNA	up
ENSMUSG00000058914	C1qtnf3	6.16224	5.31519e-19	1.80074e-16	mRNA	up
ENSMUSG00000021750	Fam107a	-1.50734	9.3894e-19	3.11613e-16	mRNA	down
ENSMUSG00000001420	Tmem79	-1.93753	1.95379e-18	6.35451e-16	mRNA	down
ENSMUSG00000026042	Col5a2	1.40235	2.79546e-18	8.74227e-16	mRNA	up
ENSMUSG00000029381	Shroom3	-1.07544	1.34416e-17	3.83488e-15	mRNA	down
ENSMUSG00000027996	Sfrp2	1.14621	1.37176e-17	3.84614e-15	mRNA	up
ENSMUSG00000032816	Igdcc4	1.24555	1.92609e-17	5.30882e-15	mRNA	up
ENSMUSG00000042895	Abra	-1.26024	8.12237e-17	2.13042e-14	mRNA	down
ENSMUSG00000047658	Gal3st3	-1.24712	1.12586e-16	2.90614e-14	mRNA	down
ENSMUSG00000039145	Camk1d	1.05462	1.34996e-16	3.43017e-14	mRNA	up
ENSMUSG00000049327	Kmt5a	-1.2911	1.51986e-16	3.80108e-14	mRNA	down
ENSMUSG00000018830	Myh11	-1.31283	1.54268e-16	3.80108e-14	mRNA	down
ENSMUSG00000032602	Slc25a20	-1.06417	4.91509e-16	1.14185e-13	mRNA	down
ENSMUSG00000002020	Ltbp2	1.53934	1.03226e-15	2.26847e-13	mRNA	up
ENSMUSG00000027797	Dclk1	1.59881	1.74232e-15	3.7281e-13	mRNA	up
ENSMUSG00000030244	Gys2	-1.62066	2.29278e-15	4.78016e-13	mRNA	down
ENSMUSG00000020592	Sdc1	1.48853	2.48502e-15	5.05143e-13	mRNA	up
ENSMUSG00000021403	Serpinb9b	2.11011	2.56781e-15	5.15527e-13	mRNA	up
ENSMUSG00000032089	Il10ra	1.6783	4.02389e-15	7.6089e-13	mRNA	up
ENSMUSG00000061718	Ppp1r1b	-1.61819	1.13198e-14	2.0009e-12	mRNA	down
ENSMUSG00000001493	Meox1	1.74222	1.38061e-14	2.38845e-12	mRNA	up
ENSMUSG00000026574	Dpt	1.23868	1.72314e-14	2.88883e-12	mRNA	up
ENSMUSG00000055632	Hmcn2	1.11076	2.26083e-14	3.71369e-12	mRNA	up
ENSMUSG00000031377	Bmx	-1.14208	2.68677e-14	4.32597e-12	mRNA	down
ENSMUSG00000034205	Loxl2	1.2767	2.77858e-14	4.42993e-12	mRNA	up
ENSMUSG00000055301	Adh7	-1.72792	2.85479e-14	4.50724e-12	mRNA	down
ENSMUSG00000000253	Gmpr	-1.75231	2.97388e-14	4.65011e-12	mRNA	down
ENSMUSG00000027809	Etfdh	-1.062	3.29467e-14	5.10266e-12	mRNA	down
ENSMUSG00000004952	Rasa4	2.72632	3.73027e-14	5.72279e-12	mRNA	up
ENSMUSG00000026664	Phyh	-1.02043	4.66146e-14	7.01895e-12	mRNA	down
ENSMUSG00000050663	Trhde	2.32193	5.04713e-14	7.52995e-12	mRNA	up
ENSMUSG00000089739	Gm20431	12.9195	5.41731e-14	8.00876e-12	mRNA	up
ENSMUSG00000044338	Aplnr	1.23215	7.46229e-14	1.09326e-11	mRNA	up
ENSMUSG00000036278	Macrod1	-1.13839	8.44157e-14	1.22569e-11	mRNA	down
ENSMUSG00000040229	Gpr34	1.65543	1.00614e-13	1.44795e-11	mRNA	up
ENSMUSG00000044006	Cilp2	3.75974	1.20553e-13	1.71968e-11	mRNA	up
ENSMUSG00000037185	Krt80	-1.5485	1.26353e-13	1.78674e-11	mRNA	down
ENSMUSG00000047497	Adamts12	1.08111	1.59517e-13	2.23627e-11	mRNA	up
ENSMUSG00000024640	Psat1	1.27575	1.70225e-13	2.36598e-11	mRNA	up
ENSMUSG00000056515	Rab31	1.02193	2.19109e-13	2.99425e-11	mRNA	up
ENSMUSG00000031284	Pak3	1.5257	2.98154e-13	4.04048e-11	mRNA	up
ENSMUSG00000030862	Cpxm2	1.20986	3.23263e-13	4.34454e-11	mRNA	up
ENSMUSG00000010461	Eya4	1.14751	3.6389e-13	4.85047e-11	mRNA	up
ENSMUSG00000022383	Ppara	-1.08342	4.54902e-13	5.96582e-11	mRNA	down
ENSMUSG00000027359	Slc27a2	-2.31843	4.63986e-13	6.03628e-11	mRNA	down
ENSMUSG00000006574	Slc4a1	-1.94075	5.71092e-13	7.37071e-11	mRNA	down
ENSMUSG00000030222	Rerg	1.91722	5.98879e-13	7.66848e-11	mRNA	up
ENSMUSG00000038690	Atp5j2	-1.70025	6.40289e-13	8.13467e-11	mRNA	down
ENSMUSG00000023885	Thbs2	1.58337	6.73842e-13	8.49459e-11	mRNA	up
ENSMUSG00000037375	Hhat	1.40555	7.6805e-13	9.48648e-11	mRNA	up
ENSMUSG00000037406	Htra4	1.03565	7.70025e-13	9.48648e-11	mRNA	up
ENSMUSG00000063694	Cycs	-1.08047	7.83219e-13	9.57647e-11	mRNA	down
ENSMUSG00000030048	Gkn3	-1.63315	8.86736e-13	1.07613e-10	mRNA	down
ENSMUSG00000041559	Fmod	1.5737	9.17117e-13	1.10475e-10	mRNA	up
ENSMUSG00000036446	Lum	2.16007	1.04223e-12	1.23713e-10	mRNA	up
ENSMUSG00000089873	Mup13	10.6795	1.14808e-12	1.34832e-10	mRNA	up
ENSMUSG00000028773	Fabp3	-1.70844	1.94634e-12	2.21338e-10	mRNA	down
ENSMUSG00000031239	Itm2a	1.65523	2.08034e-12	2.34934e-10	mRNA	up
ENSMUSG00000044950	Pwwp2a	-1.18568	2.68854e-12	2.9946e-10	mRNA	down
ENSMUSG00000021319	Sfrp4	1.20135	2.72989e-12	3.01996e-10	mRNA	up
ENSMUSG00000090841	Myl6	-1.19395	2.91513e-12	3.1816e-10	mRNA	down
ENSMUSG00000034218	Atm	3.62623	2.99429e-12	3.24621e-10	mRNA	up
ENSMUSG00000020456	Ogdh	-1.00431	3.10083e-12	3.33945e-10	mRNA	down
ENSMUSG00000042453	Reln	1.37145	3.25661e-12	3.48414e-10	mRNA	up
ENSMUSG00000027452	Acss1	-1.01547	3.42325e-12	3.63849e-10	mRNA	down
ENSMUSG00000052688	Rab7b	1.03835	3.60144e-12	3.77849e-10	mRNA	up
ENSMUSG00000063727	Tnfrsf11b	1.90834	3.73218e-12	3.89056e-10	mRNA	up
ENSMUSG00000027966	Col11a1	4.9542	3.92025e-12	4.03488e-10	mRNA	up
ENSMUSG00000022477	Aco2	-1.32659	5.20691e-12	5.2593e-10	mRNA	down
ENSMUSG00000032372	Plscr2	2.02446	5.71709e-12	5.66899e-10	mRNA	up
ENSMUSG00000031342	Gpm6b	1.71024	7.96194e-12	7.79982e-10	mRNA	up
ENSMUSG00000071984	Fndc1	2.11068	8.42774e-12	8.15785e-10	mRNA	up
ENSMUSG00000058163	Gm5431	1.82356	1.27167e-11	1.17454e-09	mRNA	up
ENSMUSG00000031849	Comp	2.20439	1.3905e-11	1.27036e-09	mRNA	up
ENSMUSG00000044951	Mylk4	-6.93988	1.58786e-11	1.43301e-09	mRNA	down
ENSMUSG00000033871	Ppargc1b	-1.13324	1.60378e-11	1.43301e-09	mRNA	down
ENSMUSG00000059734	Ndufs8	-1.08605	1.64813e-11	1.46459e-09	mRNA	down
ENSMUSG00000003476	Crhr2	-1.02333	1.67571e-11	1.481e-09	mRNA	down
ENSMUSG00000061518	Cox5b	-1.2921	1.93024e-11	1.68761e-09	mRNA	down
ENSMUSG00000039057	Myo16	1.65977	2.0943e-11	1.80392e-09	mRNA	up
ENSMUSG00000019929	Dcn	1.14314	2.10027e-11	1.80392e-09	mRNA	up
ENSMUSG00000025889	Snca	-1.66939	2.80574e-11	2.3519e-09	mRNA	down
ENSMUSG00000003545	Fosb	-1.43221	3.32042e-11	2.7134e-09	mRNA	down
ENSMUSG00000021260	Hhipl1	1.21122	3.46496e-11	2.81736e-09	mRNA	up
ENSMUSG00000040152	Thbs1	2.27946	4.76412e-11	3.76088e-09	mRNA	up
ENSMUSG00000047759	Hs3st3a1	2.10904	5.55305e-11	4.25961e-09	mRNA	up
ENSMUSG00000079168	Cd209g	-1.64108	6.60816e-11	4.97508e-09	mRNA	down
ENSMUSG00000041592	Sdk2	1.25638	6.66733e-11	4.9965e-09	mRNA	up
ENSMUSG00000055435	Maf	1.05601	7.5073e-11	5.4746e-09	mRNA	up
ENSMUSG00000024578	Il17b	-1.93325	7.95833e-11	5.7776e-09	mRNA	down
ENSMUSG00000051225	Fam83a	1.63898	9.6262e-11	6.89609e-09	mRNA	up
ENSMUSG00000028111	Ctsk	1.65556	9.92649e-11	7.08003e-09	mRNA	up
ENSMUSG00000036523	Greb1	5.10434	1.07992e-10	7.66887e-09	mRNA	up
ENSMUSG00000099083	Atf7	-2.15336	1.34383e-10	9.41956e-09	mRNA	down
ENSMUSG00000060459	Kng2	-1.74695	1.42587e-10	9.9092e-09	mRNA	down
ENSMUSG00000022367	Has2	1.65943	1.59673e-10	1.10494e-08	mRNA	up
ENSMUSG00000073940	Hbb-bt	-1.30503	1.63733e-10	1.12823e-08	mRNA	down
ENSMUSG00000069917	Hba-a2	-1.73222	1.65844e-10	1.13796e-08	mRNA	down
ENSMUSG00000047910	Pcdhb16	1.08608	2.11375e-10	1.4263e-08	mRNA	up
ENSMUSG00000023972	Ptk7	1.44774	2.18965e-10	1.47141e-08	mRNA	up
ENSMUSG00000031673	Cdh11	1.44546	2.6676e-10	1.77064e-08	mRNA	up
ENSMUSG00000078937	Cpt1b	-1.84896	2.8305e-10	1.87112e-08	mRNA	down
ENSMUSG00000031710	Ucp1	-1.9719	2.8705e-10	1.88988e-08	mRNA	down
ENSMUSG00000079685	Ulbp1	1.03456	3.14884e-10	2.06478e-08	mRNA	up
ENSMUSG00000052738	Suclg1	-1.13517	3.93022e-10	2.5064e-08	mRNA	down
ENSMUSG00000035112	Wnk4	-1.262	3.97757e-10	2.52669e-08	mRNA	down
ENSMUSG00000047963	Stbd1	-1.00749	4.05116e-10	2.56342e-08	mRNA	down
ENSMUSG00000020153	Ndufs7	-1.03206	4.69478e-10	2.92516e-08	mRNA	down
ENSMUSG00000021567	Nkd2	1.58543	5.01434e-10	3.1005e-08	mRNA	up
ENSMUSG00000023019	Gpd1	-1.01514	6.0382e-10	3.70541e-08	mRNA	down
ENSMUSG00000021509	Slc25a48	-2.18057	6.19699e-10	3.78855e-08	mRNA	down
ENSMUSG00000015533	Itga2	1.21475	7.99996e-10	4.87248e-08	mRNA	up
ENSMUSG00000069919	Hba-a1	-1.67617	8.23395e-10	4.99629e-08	mRNA	down
ENSMUSG00000024526	Cidea	-1.50714	8.63952e-10	5.2229e-08	mRNA	down
ENSMUSG00000026413	Pkp1	2.51353	9.43661e-10	5.68363e-08	mRNA	up
ENSMUSG00000031253	Srpx2	1.45424	9.51599e-10	5.7103e-08	mRNA	up
ENSMUSG00000041794	Myrip	-1.18177	1.01823e-09	6.06537e-08	mRNA	down
ENSMUSG00000054200	Ffar4	-1.5743	1.09043e-09	6.40166e-08	mRNA	down
ENSMUSG00000066842	Hmcn1	1.07817	1.15919e-09	6.75345e-08	mRNA	up
ENSMUSG00000020534	Shmt1	-1.02974	1.16281e-09	6.75345e-08	mRNA	down
ENSMUSG00000007279	Scube2	5.29462	1.22421e-09	7.08475e-08	mRNA	up
ENSMUSG00000039321	Uts2r	2.95109	1.35963e-09	7.75801e-08	mRNA	up
ENSMUSG00000055148	Klf2	-2.65865	1.4393e-09	8.18385e-08	mRNA	down
ENSMUSG00000105906	Iglc1	4.08605	1.44952e-09	8.18473e-08	mRNA	up
ENSMUSG00000052477	C130026I21Rik	1.44679	1.59443e-09	8.91017e-08	mRNA	up
ENSMUSG00000026904	Slc4a10	1.11692	1.75716e-09	9.68642e-08	mRNA	up
ENSMUSG00000068744	Psrc1	1.41264	1.84418e-09	1.00977e-07	mRNA	up
ENSMUSG00000033610	Pank1	-1.39763	1.8895e-09	1.03111e-07	mRNA	down
ENSMUSG00000072849	Serpina1e	-1.96324	2.12337e-09	1.15486e-07	mRNA	down
ENSMUSG00000001349	Cnn1	-1.29181	2.17871e-09	1.17708e-07	mRNA	down
ENSMUSG00000053024	Cntn2	3.62449	2.85832e-09	1.524e-07	mRNA	up
ENSMUSG00000054675	Tmem119	1.04954	2.92495e-09	1.55443e-07	mRNA	up
ENSMUSG00000036854	Hspb6	-1.26858	3.0433e-09	1.60205e-07	mRNA	down
ENSMUSG00000071656	Lrrn4cl	1.0536	3.50088e-09	1.81889e-07	mRNA	up
ENSMUSG00000034435	Tmem30b	1.50674	3.53487e-09	1.82681e-07	mRNA	up
ENSMUSG00000027562	Car2	-1.08137	3.54982e-09	1.82681e-07	mRNA	down
ENSMUSG00000049538	Adamts16	1.99384	3.59257e-09	1.84298e-07	mRNA	up
ENSMUSG00000027004	Frzb	1.84572	3.99745e-09	2.02029e-07	mRNA	up
ENSMUSG00000032363	Adamts7	1.32765	4.00032e-09	2.02029e-07	mRNA	up
ENSMUSG00000052821	Cysltr1	1.58848	4.20758e-09	2.11838e-07	mRNA	up
ENSMUSG00000027386	Fbln7	1.38001	4.35956e-09	2.1747e-07	mRNA	up
ENSMUSG00000024598	Fbn2	4.83916	4.54905e-09	2.25538e-07	mRNA	up
ENSMUSG00000059022	Kcp	1.76988	6.12792e-09	3.00158e-07	mRNA	up
ENSMUSG00000037461	Ints7	1.63952	6.32845e-09	3.08124e-07	mRNA	up
ENSMUSG00000033938	Ndufb7	-1.21654	6.40165e-09	3.10121e-07	mRNA	down
ENSMUSG00000044461	Shisa2	1.85502	6.51083e-09	3.14181e-07	mRNA	up
ENSMUSG00000057182	Scn3a	2.22723	6.8013e-09	3.25302e-07	mRNA	up
ENSMUSG00000052942	Glis3	1.25075	7.27212e-09	3.43777e-07	mRNA	up
ENSMUSG00000067276	Capn6	1.69707	8.52894e-09	4.0086e-07	mRNA	up
ENSMUSG00000065987	Cd209b	-2.26937	8.85082e-09	4.13598e-07	mRNA	down
ENSMUSG00000051906	Cd209f	-1.85673	9.40716e-09	4.35838e-07	mRNA	down
ENSMUSG00000017724	Etv4	2.1194	1.09014e-08	4.95192e-07	mRNA	up
ENSMUSG00000015396	Cd83	1.43019	1.11579e-08	5.05431e-07	mRNA	up
ENSMUSG00000042350	Arel1	1.26142	1.12951e-08	5.10224e-07	mRNA	up
ENSMUSG00000032122	Slc37a2	1.35399	1.18088e-08	5.26124e-07	mRNA	up
ENSMUSG00000051920	Rspo2	2.69581	1.20626e-08	5.35962e-07	mRNA	up
ENSMUSG00000025270	Alas2	-1.48118	1.21305e-08	5.3751e-07	mRNA	down
ENSMUSG00000039997	Ifi203	1.48959	1.30878e-08	5.75225e-07	mRNA	up
ENSMUSG00000032092	Mpzl2	-1.00492	1.48722e-08	6.38093e-07	mRNA	down
ENSMUSG00000089809	Rasgef1b	1.08706	1.49105e-08	6.38093e-07	mRNA	up
ENSMUSG00000034853	Acot11	-1.00775	1.74366e-08	7.36502e-07	mRNA	down
ENSMUSG00000045312	Lhfpl2	1.63244	1.75936e-08	7.41209e-07	mRNA	up
ENSMUSG00000026069	Il1rl1	1.02966	1.83645e-08	7.67721e-07	mRNA	up
ENSMUSG00000060572	Mfap2	1.20099	2.12194e-08	8.75812e-07	mRNA	up
ENSMUSG00000049871	Nlrc3	1.07561	2.51624e-08	1.02554e-06	mRNA	up
ENSMUSG00000073433	Arhgdig	-1.577	2.54807e-08	1.03333e-06	mRNA	down
ENSMUSG00000055202	Zfp811	1.2149	2.65564e-08	1.07071e-06	mRNA	up
ENSMUSG00000051855	Mest	1.94329	2.66182e-08	1.07071e-06	mRNA	up
ENSMUSG00000024538	Ppic	1.15516	2.67315e-08	1.07071e-06	mRNA	up
ENSMUSG00000032332	Col12a1	3.16993	2.73438e-08	1.08986e-06	mRNA	up
ENSMUSG00000022952	Runx1	1.79149	3.14481e-08	1.24129e-06	mRNA	up
ENSMUSG00000039004	Bmp6	-1.00252	3.6868e-08	1.44469e-06	mRNA	down
ENSMUSG00000036880	Acaa2	-1.17975	3.9918e-08	1.55671e-06	mRNA	down
ENSMUSG00000061576	Dpp6	3.7318	4.13713e-08	1.60952e-06	mRNA	up
ENSMUSG00000079334	Naa80	-1.00157	4.1688e-08	1.61797e-06	mRNA	down
ENSMUSG00000064354	mt-Co2	-1.17564	4.31241e-08	1.66181e-06	mRNA	down
ENSMUSG00000033268	Duox1	1.88264	4.45402e-08	1.70427e-06	mRNA	up
ENSMUSG00000102692	Dchs2	1.41224	4.9262e-08	1.86736e-06	mRNA	up
ENSMUSG00000070327	Rnf213	7.22437	5.0064e-08	1.88896e-06	mRNA	up
ENSMUSG00000035095	Fam167a	1.25722	5.16246e-08	1.94333e-06	mRNA	up
ENSMUSG00000032649	Colgalt2	1.06817	5.65964e-08	2.11094e-06	mRNA	up
ENSMUSG00000038677	Scube3	-1.10396	6.08598e-08	2.25445e-06	mRNA	down
ENSMUSG00000074968	Ano3	1.75622	8.3479e-08	3.05064e-06	mRNA	up
ENSMUSG00000063382	Bcl9l	-1.295	8.72225e-08	3.17318e-06	mRNA	down
ENSMUSG00000052974	Cyp2f2	1.4379	9.53926e-08	3.43202e-06	mRNA	up
ENSMUSG00000015092	Edf1	-1.17979	1.02702e-07	3.67064e-06	mRNA	down
ENSMUSG00000038526	Car14	-1.11569	1.03414e-07	3.68798e-06	mRNA	down
ENSMUSG00000027335	Adra1d	-1.13486	1.08731e-07	3.8441e-06	mRNA	down
ENSMUSG00000042834	Nrep	1.02209	1.10409e-07	3.89475e-06	mRNA	up
ENSMUSG00000037686	Aspg	-1.49829	1.19777e-07	4.17089e-06	mRNA	down
ENSMUSG00000022219	Cideb	-1.87131	1.21561e-07	4.21499e-06	mRNA	down
ENSMUSG00000020583	Matn3	2.33205	1.23326e-07	4.25801e-06	mRNA	up
ENSMUSG00000024593	Megf10	1.40244	1.26887e-07	4.35555e-06	mRNA	up
ENSMUSG00000027737	Slc7a11	1.7021	1.34526e-07	4.57671e-06	mRNA	up
ENSMUSG00000068122	Agtr2	2.2215	1.43353e-07	4.86681e-06	mRNA	up
ENSMUSG00000062393	Dgkk	1.63461	1.59362e-07	5.35443e-06	mRNA	up
ENSMUSG00000058145	Adamts17	1.65675	1.64829e-07	5.50401e-06	mRNA	up
ENSMUSG00000019942	Cdk1	1.54771	1.6933e-07	5.60822e-06	mRNA	up
ENSMUSG00000016995	Matn4	1.80642	1.71451e-07	5.66695e-06	mRNA	up
ENSMUSG00000031595	Pdgfrl	1.38741	1.78773e-07	5.8613e-06	mRNA	up
ENSMUSG00000056290	Ms4a4b	1.32833	2.01612e-07	6.44129e-06	mRNA	up
ENSMUSG00000057967	Fgf18	1.51489	2.08095e-07	6.63538e-06	mRNA	up
ENSMUSG00000042793	Lgr6	-1.08416	2.3116e-07	7.2927e-06	mRNA	down
ENSMUSG00000091455	Otogl	-1.64103	2.37451e-07	7.46892e-06	mRNA	down
ENSMUSG00000036896	C1qc	1.01202	2.4241e-07	7.59552e-06	mRNA	up
ENSMUSG00000027715	Ccna2	1.42299	2.60425e-07	8.11308e-06	mRNA	up
ENSMUSG00000024987	Cyp26a1	4.73094	2.61431e-07	8.12885e-06	mRNA	up
ENSMUSG00000030037	Mrpl53	-1.79551	2.68592e-07	8.33557e-06	mRNA	down
ENSMUSG00000041697	Cox6a1	-1.23773	2.81634e-07	8.635e-06	mRNA	down
ENSMUSG00000047842	Diras2	1.02428	2.84148e-07	8.68575e-06	mRNA	up
ENSMUSG00000022223	Sdr39u1	-1.33123	2.95004e-07	9.00068e-06	mRNA	down
ENSMUSG00000001508	Sgca	-1.01662	3.14445e-07	9.54012e-06	mRNA	down
ENSMUSG00000026051	1500015O10Rik	1.9436	3.27559e-07	9.90104e-06	mRNA	up
ENSMUSG00000052316	Lrrc15	3.18023	3.63965e-07	1.08602e-05	mRNA	up
ENSMUSG00000070942	Il1rl2	1.18438	3.69341e-07	1.10004e-05	mRNA	up
ENSMUSG00000036594	H2-Aa	1.27771	3.89694e-07	1.15222e-05	mRNA	up
ENSMUSG00000051212	Gpr183	1.31306	4.00394e-07	1.17957e-05	mRNA	up
ENSMUSG00000026489	Coq8a	-1.2171	4.01185e-07	1.17976e-05	mRNA	down
ENSMUSG00000028464	Tpm2	-1.40714	4.07322e-07	1.19349e-05	mRNA	down
ENSMUSG00000043366	Olfr78	2.26849	4.40166e-07	1.28279e-05	mRNA	up
ENSMUSG00000047678	Gpr82	2.47032	4.52512e-07	1.31172e-05	mRNA	up
ENSMUSG00000091694	Apol11b	-2.54303	4.65564e-07	1.34715e-05	mRNA	down
ENSMUSG00000039058	Ak5	1.8104	5.15565e-07	1.46065e-05	mRNA	up
ENSMUSG00000026548	Slamf9	1.41384	5.33442e-07	1.50605e-05	mRNA	up
ENSMUSG00000108841	Frmpd2	2.25322	5.35045e-07	1.50795e-05	mRNA	up
ENSMUSG00000030110	Ret	1.1143	6.34578e-07	1.74907e-05	mRNA	up
ENSMUSG00000034872	Gipc3	-1.18008	6.55162e-07	1.79063e-05	mRNA	down
ENSMUSG00000034488	Edil3	1.65134	6.90459e-07	1.87137e-05	mRNA	up
ENSMUSG00000064370	mt-Cytb	-1.16047	7.33083e-07	1.97048e-05	mRNA	down
ENSMUSG00000032279	Idh3a	-1.06852	7.73349e-07	2.05955e-05	mRNA	down
ENSMUSG00000037331	Larp1	-4.1964	7.75004e-07	2.05955e-05	mRNA	down
ENSMUSG00000049511	Htr1b	-1.02781	7.80055e-07	2.066e-05	mRNA	down
ENSMUSG00000046080	Clec9a	2.27821	8.15457e-07	2.13886e-05	mRNA	up
ENSMUSG00000004098	Col5a3	1.48354	8.29796e-07	2.16619e-05	mRNA	up
ENSMUSG00000053550	Shisa7	-2.71272	8.33242e-07	2.1715e-05	mRNA	down
ENSMUSG00000022536	Glyr1	2.25955	8.4804e-07	2.20653e-05	mRNA	up
ENSMUSG00000025058	5430427O19Rik	1.09054	9.00549e-07	2.31768e-05	mRNA	up
ENSMUSG00000063870	Chd4	3.48065	9.21397e-07	2.35805e-05	mRNA	up
ENSMUSG00000029406	Pitpnm2	-1.07954	9.25398e-07	2.36245e-05	mRNA	down
ENSMUSG00000028776	Tinagl1	-1.01258	9.29245e-07	2.36856e-05	mRNA	down
ENSMUSG00000068240	Gm11808	-1.20714	9.63289e-07	2.43624e-05	mRNA	down
ENSMUSG00000003779	Kif20a	1.2932	9.85131e-07	2.48692e-05	mRNA	up
ENSMUSG00000027379	Bub1	1.92029	9.86388e-07	2.48692e-05	mRNA	up
ENSMUSG00000007877	Tcap	-1.22706	1.01079e-06	2.54057e-05	mRNA	down
ENSMUSG00000078771	Evi2a	1.06912	1.03283e-06	2.58001e-05	mRNA	up
ENSMUSG00000032085	Tagln	-1.17489	1.04044e-06	2.59504e-05	mRNA	down
ENSMUSG00000094686	Ccl21a	2.1958	1.06073e-06	2.6295e-05	mRNA	up
ENSMUSG00000011171	Vipr2	1.414	1.08551e-06	2.68685e-05	mRNA	up
ENSMUSG00000048490	Nrip1	1.1558	1.12069e-06	2.76132e-05	mRNA	up
ENSMUSG00000049422	Chchd10	-1.14301	1.12616e-06	2.76641e-05	mRNA	down
ENSMUSG00000037725	Ckap2	1.36358	1.13409e-06	2.78168e-05	mRNA	up
ENSMUSG00000064325	Hhip	-2.19062	1.17585e-06	2.86791e-05	mRNA	down
ENSMUSG00000002346	Slc25a42	-1.44316	1.23313e-06	2.98856e-05	mRNA	down
ENSMUSG00000021464	Ror2	1.34615	1.32937e-06	3.20744e-05	mRNA	up
ENSMUSG00000037921	Ddx60	1.70426	1.3417e-06	3.2324e-05	mRNA	up
ENSMUSG00000039783	Kmo	1.42865	1.36335e-06	3.27487e-05	mRNA	up
ENSMUSG00000090799	Klhl33	1.17946	1.50976e-06	3.59996e-05	mRNA	up
ENSMUSG00000044162	Tnip3	1.71707	1.56459e-06	3.71979e-05	mRNA	up
ENSMUSG00000025743	Sdc3	1.05831	1.57553e-06	3.74034e-05	mRNA	up
ENSMUSG00000036111	Lmo1	-1.03656	1.58164e-06	3.74937e-05	mRNA	down
ENSMUSG00000010175	Prox1	1.77902	1.60504e-06	3.79378e-05	mRNA	up
ENSMUSG00000047330	Kcne4	1.03144	1.6593e-06	3.90499e-05	mRNA	up
ENSMUSG00000040651	Fam208a	1.19539	1.68657e-06	3.95772e-05	mRNA	up
ENSMUSG00000002297	Dbf4	1.14434	1.69944e-06	3.98219e-05	mRNA	up
ENSMUSG00000060509	Xcr1	1.85704	1.71837e-06	4.01496e-05	mRNA	up
ENSMUSG00000041073	Nacad	-1.05045	1.74463e-06	4.06463e-05	mRNA	down
ENSMUSG00000036030	Prtg	1.02327	1.77609e-06	4.12022e-05	mRNA	up
ENSMUSG00000063687	Pcdhb5	1.44361	1.81902e-06	4.20548e-05	mRNA	up
ENSMUSG00000026009	Icos	1.73595	1.8206e-06	4.20548e-05	mRNA	up
ENSMUSG00000055003	Lrtm2	-1.17182	1.9249e-06	4.40885e-05	mRNA	down
ENSMUSG00000040690	Col16a1	2.23288	2.01392e-06	4.59437e-05	mRNA	up
ENSMUSG00000051457	Spn	1.0958	2.16681e-06	4.90761e-05	mRNA	up
ENSMUSG00000024696	Lpxn	1.40183	2.2219e-06	5.0045e-05	mRNA	up
ENSMUSG00000019907	Ppp1r12a	-1.08103	2.23791e-06	5.0336e-05	mRNA	down
ENSMUSG00000102418	Sh2d1b1	1.36782	2.25402e-06	5.06284e-05	mRNA	up
ENSMUSG00000007033	Hspa1l	-1.18351	2.32953e-06	5.21085e-05	mRNA	down
ENSMUSG00000051220	Ercc6l	1.2824	2.36458e-06	5.2675e-05	mRNA	up
ENSMUSG00000048521	Cxcr6	2.03617	2.48939e-06	5.50033e-05	mRNA	up
ENSMUSG00000031461	Myom2	4.01032	2.56196e-06	5.63279e-05	mRNA	up
ENSMUSG00000024457	Trim26	-1.81249	2.72661e-06	5.96771e-05	mRNA	down
ENSMUSG00000022551	Cyc1	-1.07746	2.76021e-06	6.02504e-05	mRNA	down
ENSMUSG00000003500	Impdh1	-1.02135	2.77558e-06	6.05047e-05	mRNA	down
ENSMUSG00000031934	Panx1	1.40955	2.83142e-06	6.14748e-05	mRNA	up
ENSMUSG00000030616	Sytl2	1.36162	3.18984e-06	6.88888e-05	mRNA	up
ENSMUSG00000038151	Prdm1	1.04453	3.24959e-06	6.97482e-05	mRNA	up
ENSMUSG00000030268	Bcat1	1.02427	3.25129e-06	6.97482e-05	mRNA	up
ENSMUSG00000030223	Ptpro	1.29515	3.25537e-06	6.97482e-05	mRNA	up
ENSMUSG00000076749	Tcrg-C1	2.54778	3.33093e-06	7.09929e-05	mRNA	up
ENSMUSG00000022391	Rangap1	-2.7069	3.46736e-06	7.35152e-05	mRNA	down
ENSMUSG00000040133	Gpr176	3.28352	3.6734e-06	7.75804e-05	mRNA	up
ENSMUSG00000030745	Il21r	1.451	3.84169e-06	8.06111e-05	mRNA	up
ENSMUSG00000038600	Atp6v0a4	1.08899	4.02779e-06	8.40821e-05	mRNA	up
ENSMUSG00000027833	Shox2	1.19565	4.16016e-06	8.64017e-05	mRNA	up
ENSMUSG00000026304	Rab17	-1.13194	4.2741e-06	8.82109e-05	mRNA	down
ENSMUSG00000037940	Inpp4b	1.32904	4.27439e-06	8.82109e-05	mRNA	up
ENSMUSG00000027843	Ptpn22	1.2446	4.29775e-06	8.84683e-05	mRNA	up
ENSMUSG00000031636	Pdlim3	-1.01061	4.6955e-06	9.62903e-05	mRNA	down
ENSMUSG00000024672	Ms4a7	2.13088	4.93989e-06	0.000100416	mRNA	up
ENSMUSG00000056608	Chd9	-1.0211	4.97706e-06	0.000100919	mRNA	down
ENSMUSG00000022440	C1qtnf6	1.08456	5.31919e-06	0.000107188	mRNA	up
ENSMUSG00000020897	Aurkb	1.56006	5.7069e-06	0.000114701	mRNA	up
ENSMUSG00000026840	Lamc3	-1.082	5.77533e-06	0.000115643	mRNA	down
ENSMUSG00000025001	Hells	1.24177	5.78143e-06	0.000115643	mRNA	up
ENSMUSG00000026395	Ptprc	1.2744	5.92066e-06	0.000117992	mRNA	up
ENSMUSG00000049734	Trex1	1.63681	6.24866e-06	0.000123922	mRNA	up
ENSMUSG00000028132	Tmem56	-1.15005	6.41471e-06	0.000126905	mRNA	down
ENSMUSG00000051506	Wdfy4	1.27416	6.6003e-06	0.000129787	mRNA	up
ENSMUSG00000038259	Gdf5	-1.5108	6.89429e-06	0.000133789	mRNA	down
ENSMUSG00000006005	Tpr	-1.09547	7.06743e-06	0.000136335	mRNA	down
ENSMUSG00000020163	Uqcr11	-1.10129	7.49695e-06	0.000143093	mRNA	down
ENSMUSG00000037568	Vash2	1.62315	8.1345e-06	0.000153461	mRNA	up
ENSMUSG00000073878	Gm13304	1.82707	8.14734e-06	0.000153525	mRNA	up
ENSMUSG00000023904	Hcfc1r1	-1.3147	8.30416e-06	0.000156118	mRNA	down
ENSMUSG00000029254	Stap1	1.64798	8.54672e-06	0.000160493	mRNA	up
ENSMUSG00000022659	Gcsam	1.33361	8.77383e-06	0.000164189	mRNA	up
ENSMUSG00000047976	Kcna1	1.3104	8.80936e-06	0.000164664	mRNA	up
ENSMUSG00000044583	Tlr7	1.25944	8.87607e-06	0.000165721	mRNA	up
ENSMUSG00000032915	Adgre4	1.58329	8.9206e-06	0.000166361	mRNA	up
ENSMUSG00000069309	Hist1h2an	1.9015	9.19736e-06	0.00017061	mRNA	up
ENSMUSG00000076563	Igkv5-48	4.54146	9.55221e-06	0.00017632	mRNA	up
ENSMUSG00000020684	Rasl10b	-1.17744	9.81496e-06	0.000180555	mRNA	down
ENSMUSG00000075122	Cd80	1.74373	1.00939e-05	0.000184851	mRNA	up
ENSMUSG00000058290	Espl1	1.14074	1.10678e-05	0.000200651	mRNA	up
ENSMUSG00000029366	Dck	1.1244	1.12082e-05	0.000202971	mRNA	up
ENSMUSG00000039323	Igfbp2	1.17401	1.1251e-05	0.000203464	mRNA	up
ENSMUSG00000096596	Gm10591	1.82771	1.13136e-05	0.000204029	mRNA	up
ENSMUSG00000025488	Cox8b	-1.35374	1.13168e-05	0.000204029	mRNA	down
ENSMUSG00000001773	Folh1	-1.48468	1.16137e-05	0.000208457	mRNA	down
ENSMUSG00000006731	B4galnt1	1.32782	1.20059e-05	0.000214314	mRNA	up
ENSMUSG00000026691	Fmo3	-1.15836	1.25601e-05	0.00022274	mRNA	down
ENSMUSG00000045751	Mms22l	1.06422	1.26063e-05	0.000223072	mRNA	up
ENSMUSG00000024935	Slc1a1	-1.04532	1.26624e-05	0.000223823	mRNA	down
ENSMUSG00000074785	Plxnc1	1.0012	1.29733e-05	0.000228078	mRNA	up
ENSMUSG00000079293	Clec7a	1.33012	1.38812e-05	0.0002419	mRNA	up
ENSMUSG00000019122	Ccl9	1.3146	1.39087e-05	0.0002419	mRNA	up
ENSMUSG00000028438	Kif24	1.26922	1.42269e-05	0.000246125	mRNA	up
ENSMUSG00000064267	Hvcn1	1.06336	1.44278e-05	0.000249071	mRNA	up
ENSMUSG00000049148	Plcxd3	-1.61084	1.54829e-05	0.000264478	mRNA	down
ENSMUSG00000094694	Ighv1-9	4.31374	1.55779e-05	0.000265542	mRNA	up
ENSMUSG00000047686	Rtl3	1.32478	1.56299e-05	0.000266149	mRNA	up
ENSMUSG00000052221	Ppp1r36	-1.02229	1.60346e-05	0.000272187	mRNA	down
ENSMUSG00000038147	Cd84	1.12279	1.63031e-05	0.00027588	mRNA	up
ENSMUSG00000035187	Nkx6-1	-1.77331	1.63584e-05	0.000276241	mRNA	down
ENSMUSG00000044172	Ptx4	5.25739	1.64762e-05	0.000277928	mRNA	up
ENSMUSG00000064357	mt-Atp6	-1.27951	1.70223e-05	0.000284791	mRNA	down
ENSMUSG00000037474	Dtl	1.65778	1.75184e-05	0.000291591	mRNA	up
ENSMUSG00000039410	Prdm16	-1.01281	1.78306e-05	0.000295879	mRNA	down
ENSMUSG00000044164	Rnf182	-1.06394	1.8705e-05	0.000308813	mRNA	down
ENSMUSG00000053469	Tg	1.4667	1.87842e-05	0.000309492	mRNA	up
ENSMUSG00000039193	Nlrc4	1.13703	1.89302e-05	0.000311582	mRNA	up
ENSMUSG00000050856	Atp5k	-1.55379	1.93815e-05	0.000318044	mRNA	down
ENSMUSG00000054737	Zfp182	1.5325	1.96066e-05	0.000320444	mRNA	up
ENSMUSG00000057123	Gja5	-1.01403	1.98215e-05	0.000323307	mRNA	down
ENSMUSG00000006345	Ggt1	-8.15482	1.98573e-05	0.000323445	mRNA	down
ENSMUSG00000045733	Sprn	1.15501	1.98697e-05	0.000323445	mRNA	up
ENSMUSG00000022876	Samsn1	1.47544	2.06894e-05	0.00033511	mRNA	up
ENSMUSG00000021730	Hcn1	1.58496	2.09701e-05	0.00033764	mRNA	up
ENSMUSG00000041193	Pla2g5	-1.37793	2.11189e-05	0.000339028	mRNA	down
ENSMUSG00000078486	Perm1	-1.17339	2.11542e-05	0.000339259	mRNA	down
ENSMUSG00000020358	Hnrnpab	-1.88074	2.12667e-05	0.000340729	mRNA	down
ENSMUSG00000026768	Itga8	-1.20663	2.17548e-05	0.000348205	mRNA	down
ENSMUSG00000030761	Myo7a	1.4348	2.20477e-05	0.0003522	mRNA	up
ENSMUSG00000045382	Cxcr4	1.24264	2.23011e-05	0.000354853	mRNA	up
ENSMUSG00000048782	Insc	1.89782	2.2564e-05	0.000357967	mRNA	up
ENSMUSG00000073414	Mpig6b	-2.8646	2.25848e-05	0.000357967	mRNA	down
ENSMUSG00000032344	Cgas	1.29365	2.31189e-05	0.000366076	mRNA	up
ENSMUSG00000033849	B3galt2	1.05313	2.32027e-05	0.000366879	mRNA	up
ENSMUSG00000041771	Slc24a4	-1.24424	2.32148e-05	0.000366879	mRNA	down
ENSMUSG00000029379	Cxcl3	8.11634	2.34166e-05	0.000368938	mRNA	up
ENSMUSG00000031262	Cenpi	1.42084	2.34358e-05	0.000368938	mRNA	up
ENSMUSG00000074480	Mex3a	1.46145	2.43239e-05	0.000381598	mRNA	up
ENSMUSG00000104876	Trdc	1.69052	2.43573e-05	0.000381598	mRNA	up
ENSMUSG00000039395	Mreg	-1.04176	2.47199e-05	0.000386123	mRNA	down
ENSMUSG00000039084	Chad	3.04669	2.67265e-05	0.000412751	mRNA	up
ENSMUSG00000050315	Synpo2	-1.02406	2.68434e-05	0.000414162	mRNA	down
ENSMUSG00000076688	Ighv15-2	5.31389	2.72737e-05	0.000419408	mRNA	up
ENSMUSG00000051242	Pcdhb9	1.28798	2.72866e-05	0.000419408	mRNA	up
ENSMUSG00000026770	Il2ra	1.31998	2.76637e-05	0.000423604	mRNA	up
ENSMUSG00000030921	Trim30a	1.15339	2.80079e-05	0.000428471	mRNA	up
ENSMUSG00000074218	Cox7a1	-1.07805	3.03203e-05	0.000459523	mRNA	down
ENSMUSG00000026832	Cytip	1.15159	3.05106e-05	0.000461703	mRNA	up
ENSMUSG00000035783	Acta2	-1.04857	3.05209e-05	0.000461703	mRNA	down
ENSMUSG00000016763	Scube1	2.32193	3.05766e-05	0.000461915	mRNA	up
ENSMUSG00000054934	Kcnmb4	2.02354	3.06109e-05	0.000461915	mRNA	up
ENSMUSG00000021298	Gpr132	1.41317	3.06201e-05	0.000461915	mRNA	up
ENSMUSG00000030147	Clec4b1	1.62336	3.15996e-05	0.000474491	mRNA	up
ENSMUSG00000052013	Btla	1.3602	3.28608e-05	0.000489082	mRNA	up
ENSMUSG00000060586	H2-Eb1	1.16623	3.30287e-05	0.000490963	mRNA	up
ENSMUSG00000053441	Adamts19	3.75489	3.34472e-05	0.000495863	mRNA	up
ENSMUSG00000020330	Hmmr	1.49393	3.34499e-05	0.000495863	mRNA	up
ENSMUSG00000076587	Igkv6-20	4.50027	3.35082e-05	0.000495977	mRNA	up
ENSMUSG00000040204	Pclaf	2.02905	3.3713e-05	0.000497496	mRNA	up
ENSMUSG00000030498	Gas2	1.01156	3.45013e-05	0.000507746	mRNA	up
ENSMUSG00000057596	Trim30d	1.00584	3.5285e-05	0.000516476	mRNA	up
ENSMUSG00000064345	mt-Nd2	-1.26287	3.57395e-05	0.000522659	mRNA	down
ENSMUSG00000040896	Kcnd3	-2.32777	3.58878e-05	0.000523885	mRNA	down
ENSMUSG00000046561	Arsj	1.1434	3.70164e-05	0.000538908	mRNA	up
ENSMUSG00000066438	Plekhd1	2.95061	3.75617e-05	0.000543926	mRNA	up
ENSMUSG00000042251	Pm20d1	-1.28242	3.91696e-05	0.000563695	mRNA	down
ENSMUSG00000056529	Ptafr	1.04209	4.01802e-05	0.0005762	mRNA	up
ENSMUSG00000040747	Cd53	1.50288	4.03888e-05	0.00057868	mRNA	up
ENSMUSG00000078680	Mup10	3.52925	4.06861e-05	0.000582427	mRNA	up
ENSMUSG00000039264	Gimap3	1.17031	4.32129e-05	0.00061067	mRNA	up
ENSMUSG00000053706	B430305J03Rik	1.31194	4.44968e-05	0.000624877	mRNA	up
ENSMUSG00000049744	Arhgap15	1.1708	4.50475e-05	0.00062935	mRNA	up
ENSMUSG00000069310	Hist1h3c	1.54234	4.64308e-05	0.000646453	mRNA	up
ENSMUSG00000079243	Xirp1	-1.152	4.64805e-05	0.000646591	mRNA	down
ENSMUSG00000024330	Col11a2	2.33039	4.69032e-05	0.000650802	mRNA	up
ENSMUSG00000041202	Pla2g2d	-1.27285	4.76163e-05	0.00065957	mRNA	down
ENSMUSG00000046865	Fbl	-5.76818	4.77722e-05	0.000661167	mRNA	down
ENSMUSG00000045915	Ccdc42	-1.05879	4.81459e-05	0.000664642	mRNA	down
ENSMUSG00000073491	Ifi213	1.71806	4.93532e-05	0.000677284	mRNA	up
ENSMUSG00000028599	Tnfrsf1b	1.10505	5.04741e-05	0.0006915	mRNA	up
ENSMUSG00000033377	Palmd	-1.0401	5.22883e-05	0.000714548	mRNA	down
ENSMUSG00000003882	Il7r	1.61995	5.29667e-05	0.000721999	mRNA	up
ENSMUSG00000044811	Cd300c2	1.59963	5.3392e-05	0.000726578	mRNA	up
ENSMUSG00000030091	Nup210	1.23166	5.51073e-05	0.000747419	mRNA	up
ENSMUSG00000058897	Col25a1	2.34395	5.62175e-05	0.00075832	mRNA	up
ENSMUSG00000022385	Gtse1	1.48113	5.67837e-05	0.000763154	mRNA	up
ENSMUSG00000063193	Cd300lb	1.57094	5.78902e-05	0.000775462	mRNA	up
ENSMUSG00000032484	Ngp	-3.30657	5.86931e-05	0.00078171	mRNA	down
ENSMUSG00000049093	Il23r	2.11548	5.98379e-05	0.000795004	mRNA	up
ENSMUSG00000039153	Runx2	1.9336	6.00527e-05	0.000796556	mRNA	up
ENSMUSG00000033590	Myo5c	-1.11254	6.0536e-05	0.000800354	mRNA	down
ENSMUSG00000071424	Grid2	-1.10434	6.42058e-05	0.000844753	mRNA	down
ENSMUSG00000069662	Marcks	2.1669	6.50079e-05	0.000853902	mRNA	up
ENSMUSG00000049176	Frmpd4	3.85798	6.55365e-05	0.000858787	mRNA	up
ENSMUSG00000046449	Nexmif	1.40439	6.62825e-05	0.000865771	mRNA	up
ENSMUSG00000051839	Gypa	-2.04687	6.92204e-05	0.000897657	mRNA	down
ENSMUSG00000040452	Cdh12	-2.78022	7.10485e-05	0.000919473	mRNA	down
ENSMUSG00000049103	Ccr2	1.79174	7.17167e-05	0.000925601	mRNA	up
ENSMUSG00000029414	Kntc1	1.16633	7.23461e-05	0.000930769	mRNA	up
ENSMUSG00000024479	Mal2	-1.07641	7.32807e-05	0.000940561	mRNA	down
ENSMUSG00000038670	Mybpc2	-1.36375	7.74736e-05	0.000987363	mRNA	down
ENSMUSG00000004609	Cd33	1.42416	8.1461e-05	0.00103252	mRNA	up
ENSMUSG00000020000	Moxd1	1.69032	8.18364e-05	0.00103566	mRNA	up
ENSMUSG00000079592	C1qtnf5	1.37062	8.35133e-05	0.00105122	mRNA	up
ENSMUSG00000053310	Nrgn	-2.12683	8.35186e-05	0.00105122	mRNA	down
ENSMUSG00000028020	Glrb	1.58772	8.40904e-05	0.0010576	mRNA	up
ENSMUSG00000090919	Pabpc4l	1.12819	8.91581e-05	0.00110933	mRNA	up
ENSMUSG00000015605	Srf	-1.24028	9.27149e-05	0.00114656	mRNA	down
ENSMUSG00000025732	Mcrip2	-1.92144	9.35405e-05	0.00115326	mRNA	down
ENSMUSG00000054889	Dsp	-1.16642	9.44479e-05	0.00116273	mRNA	down
ENSMUSG00000049721	Gal3st1	2.25939	9.49456e-05	0.00116617	mRNA	up
ENSMUSG00000069305	Hist1h4n	1.08007	9.54072e-05	0.00116992	mRNA	up
ENSMUSG00000030365	Clec2i	1.89146	9.54668e-05	0.00116992	mRNA	up
ENSMUSG00000070524	Fcrlb	7.43045	9.67198e-05	0.0011826	mRNA	up
ENSMUSG00000046733	Gprc5a	-1.12192	9.69625e-05	0.00118379	mRNA	down
ENSMUSG00000045871	Slitrk6	1.51671	9.71438e-05	0.00118511	mRNA	up
ENSMUSG00000028175	Depdc1a	2.0438	0.000101548	0.00122688	mRNA	up
ENSMUSG00000053063	Clec12a	1.46688	0.000101668	0.00122742	mRNA	up
ENSMUSG00000043263	Ifi209	1.58062	0.000107494	0.00128818	mRNA	up
ENSMUSG00000043029	Trpv3	1.66051	0.000109017	0.00130355	mRNA	up
ENSMUSG00000037341	Slc9a7	1.64131	0.000110349	0.00131658	mRNA	up
ENSMUSG00000040649	Rimklb	-1.37969	0.000111027	0.00132272	mRNA	down
ENSMUSG00000019945	Cabcoco1	-1.53022	0.000112114	0.00133274	mRNA	down
ENSMUSG00000033491	Prss35	2.67729	0.000112921	0.00134038	mRNA	up
ENSMUSG00000027582	Zgpat	2.12309	0.000113318	0.00134357	mRNA	up
ENSMUSG00000010529	Gm266	5.41504	0.000121915	0.00143665	mRNA	up
ENSMUSG00000057092	Fxyd3	-1.07678	0.000123307	0.0014499	mRNA	down
ENSMUSG00000034959	Rubcnl	1.52607	0.000129731	0.00151776	mRNA	up
ENSMUSG00000095565	Ighv2-9-1	9.67066	0.000130237	0.00152259	mRNA	up
ENSMUSG00000038665	Dgki	-1.01831	0.000130566	0.00152533	mRNA	down
ENSMUSG00000025532	Crcp	1.15973	0.000132005	0.00153993	mRNA	up
ENSMUSG00000028581	Laptm5	1.09357	0.000133907	0.00155846	mRNA	up
ENSMUSG00000021536	Adcy2	1.37954	0.000134007	0.00155846	mRNA	up
ENSMUSG00000021280	Exoc3l4	1.00259	0.000136341	0.00158031	mRNA	up
ENSMUSG00000020649	Rrm2	1.26888	0.000137927	0.00159642	mRNA	up
ENSMUSG00000028071	Sh2d2a	1.19841	0.000139915	0.00161483	mRNA	up
ENSMUSG00000027560	Dok5	1.71272	0.000142452	0.00164062	mRNA	up
ENSMUSG00000043832	Clec4a3	1.55851	0.000149223	0.00171133	mRNA	up
ENSMUSG00000096452	Ighv1-77	5.53761	0.000150456	0.00172062	mRNA	up
ENSMUSG00000055761	Nkain3	2.12199	0.000152642	0.00174316	mRNA	up
ENSMUSG00000040552	C3ar1	1.44622	0.000153111	0.00174729	mRNA	up
ENSMUSG00000022014	Epsti1	1.34319	0.000156838	0.00177611	mRNA	up
ENSMUSG00000079941	Gm11273	-1.97301	0.000157468	0.001782	mRNA	down
ENSMUSG00000064363	mt-Nd4	-1.03427	0.000159184	0.00179768	mRNA	down
ENSMUSG00000033427	Upb1	-1.20532	0.000160593	0.00181107	mRNA	down
ENSMUSG00000071862	Lrrtm2	4.12928	0.000161357	0.00181843	mRNA	up
ENSMUSG00000034641	Cd300ld	1.26444	0.00016387	0.00184547	mRNA	up
ENSMUSG00000056972	Magel2	-2.56478	0.000167243	0.00188084	mRNA	down
ENSMUSG00000052305	Hbb-bs	-1.00445	0.000170042	0.00190573	mRNA	down
ENSMUSG00000076757	Tcrg-C4	1.98395	0.000174201	0.00194564	mRNA	up
ENSMUSG00000039396	Neil3	1.64133	0.000178083	0.00197949	mRNA	up
ENSMUSG00000080115	Eef1akmt3	1.92811	0.000181293	0.00200693	mRNA	up
ENSMUSG00000037086	Prr32	-3.50779	0.000181976	0.00201164	mRNA	down
ENSMUSG00000049723	Mmp12	1.91363	0.000182337	0.00201164	mRNA	up
ENSMUSG00000045502	Hcar2	1.18941	0.000187906	0.00206328	mRNA	up
ENSMUSG00000034445	Cyb561a3	1.01029	0.000188988	0.00207237	mRNA	up
ENSMUSG00000028989	Angptl7	1.208	0.000196176	0.00214243	mRNA	up
ENSMUSG00000063506	Arhgap22	1.05571	0.000198419	0.00216314	mRNA	up
ENSMUSG00000026430	Rassf5	1.02003	0.000202827	0.00220774	mRNA	up
ENSMUSG00000106447	Gm42957	2.12611	0.000210735	0.00228009	mRNA	up
ENSMUSG00000050395	Tnfsf15	2.05585	0.000214345	0.00231299	mRNA	up
ENSMUSG00000026669	Mcm10	1.09067	0.000214672	0.00231498	mRNA	up
ENSMUSG00000038587	Akap12	-1.70412	0.000220956	0.00237487	mRNA	down
ENSMUSG00000071477	Zfp777	-1.09497	0.000229873	0.00245611	mRNA	down
ENSMUSG00000056130	Ticam2	1.06019	0.000232146	0.00247529	mRNA	up
ENSMUSG00000029838	Ptn	1.08964	0.000232857	0.00247823	mRNA	up
ENSMUSG00000024798	Htr7	2.12199	0.000238314	0.00252803	mRNA	up
ENSMUSG00000042489	Clspn	1.17569	0.000239751	0.00253878	mRNA	up
ENSMUSG00000040363	Bcor	-1.1689	0.000245152	0.00258538	mRNA	down
ENSMUSG00000041684	Bivm	-2.60061	0.000249924	0.00262699	mRNA	down
ENSMUSG00000032224	Fam81a	-1.10672	0.000250066	0.00262699	mRNA	down
ENSMUSG00000030208	Emp1	1.99457	0.00025733	0.00269133	mRNA	up
ENSMUSG00000036334	Igsf10	1.29619	0.000258746	0.00269899	mRNA	up
ENSMUSG00000024677	Ms4a6b	1.22804	0.000259282	0.00270285	mRNA	up
ENSMUSG00000022012	Enox1	1.04544	0.000259501	0.0027034	mRNA	up
ENSMUSG00000020914	Top2a	1.51383	0.000260599	0.0027131	mRNA	up
ENSMUSG00000069516	Lyz2	1.19654	0.000262134	0.00272712	mRNA	up
ENSMUSG00000039081	Zfp503	-3.93618	0.000263755	0.00274069	mRNA	down
ENSMUSG00000030409	Dmpk	-1.16444	0.000274676	0.00283966	mRNA	down
ENSMUSG00000018554	Ybx2	-1.50416	0.000277673	0.00286402	mRNA	down
ENSMUSG00000028078	Dclk2	1.02938	0.000278825	0.00287342	mRNA	up
ENSMUSG00000024529	Lox	1.66254	0.000280149	0.00288523	mRNA	up
ENSMUSG00000021485	Mxd3	2.16419	0.000284845	0.00292803	mRNA	up
ENSMUSG00000060470	Adgrg3	1.67227	0.00028668	0.00294503	mRNA	up
ENSMUSG00000026012	Cd28	1.41186	0.000289256	0.00296775	mRNA	up
ENSMUSG00000073834	Mup11	3.6798	0.000294785	0.00301496	mRNA	up
ENSMUSG00000035131	Brinp3	4.28011	0.0003003	0.00306364	mRNA	up
ENSMUSG00000029036	Atad3a	-1.25193	0.000304335	0.00309745	mRNA	down
ENSMUSG00000060131	Atp8b4	1.35235	0.000313056	0.00317785	mRNA	up
ENSMUSG00000014748	Tex261	-2.55901	0.000313504	0.00318042	mRNA	down
ENSMUSG00000005952	Trpv1	1.79665	0.000316431	0.00320212	mRNA	up
ENSMUSG00000055541	Lair1	1.12297	0.000318219	0.00321442	mRNA	up
ENSMUSG00000066178	6030445D17Rik	1.15381	0.00031824	0.00321442	mRNA	up
ENSMUSG00000051498	Tlr6	1.12206	0.000318886	0.00321895	mRNA	up
ENSMUSG00000004730	Adgre1	1.30284	0.000319382	0.00322195	mRNA	up
ENSMUSG00000040522	Tlr8	2.02512	0.000322275	0.00324607	mRNA	up
ENSMUSG00000053475	Tnfaip6	1.48969	0.000323286	0.00325126	mRNA	up
ENSMUSG00000035683	Melk	1.40167	0.000330008	0.00330701	mRNA	up
ENSMUSG00000011305	Plin5	-1.55115	0.000333466	0.00333098	mRNA	down
ENSMUSG00000052751	Repin1	-1.68925	0.00033655	0.00335367	mRNA	down
ENSMUSG00000021070	Bdkrb2	-1.15781	0.000337003	0.003356	mRNA	down
ENSMUSG00000090639	Gm20425	1.16578	0.000346399	0.00343485	mRNA	up
ENSMUSG00000027994	Mcub	1.04127	0.000347738	0.00344602	mRNA	up
ENSMUSG00000028262	Clca3a2	1.79475	0.000348488	0.00344925	mRNA	up
ENSMUSG00000027326	Knl1	1.65305	0.000355657	0.00351165	mRNA	up
ENSMUSG00000059479	B3gnt8	1.43728	0.000357316	0.00352162	mRNA	up
ENSMUSG00000099398	Ms4a14	1.52614	0.000362627	0.00356532	mRNA	up
ENSMUSG00000030793	Pycard	1.16814	0.000362912	0.00356597	mRNA	up
ENSMUSG00000025930	Msc	1.5509	0.000365769	0.00358538	mRNA	up
ENSMUSG00000041552	Ptchd1	1.89855	0.000370879	0.00363103	mRNA	up
ENSMUSG00000094652	Ighv1-42	3.05573	0.000372808	0.00364339	mRNA	up
ENSMUSG00000095675	Ccl21b	1.76231	0.000374759	0.00365691	mRNA	up
ENSMUSG00000029372	Ppbp	-2.13328	0.000380381	0.00369741	mRNA	down
ENSMUSG00000057706	Mex3b	1.09637	0.000382522	0.00371378	mRNA	up
ENSMUSG00000024521	Pmaip1	1.54397	0.000390893	0.00377701	mRNA	up
ENSMUSG00000075224	Lrrc55	2.70344	0.000394271	0.00380512	mRNA	up
ENSMUSG00000076752	Tcrg-C2	2.03181	0.000395031	0.0038102	mRNA	up
ENSMUSG00000019817	Plagl1	1.22293	0.00039813	0.00383327	mRNA	up
ENSMUSG00000031862	Atp13a1	3.58687	0.000398691	0.0038364	mRNA	up
ENSMUSG00000000627	Sema4f	1.40363	0.000415426	0.0039786	mRNA	up
ENSMUSG00000013878	Rnf170	1.65201	0.000416207	0.00398373	mRNA	up
ENSMUSG00000019992	Mtfr2	1.36754	0.000419473	0.00400791	mRNA	up
ENSMUSG00000053617	Sh3pxd2a	-1.5821	0.000427914	0.00407717	mRNA	down
ENSMUSG00000018008	Cyth4	1.1991	0.000431824	0.00410591	mRNA	up
ENSMUSG00000042817	Flt3	1.28728	0.000437202	0.00414565	mRNA	up
ENSMUSG00000032496	Ltf	-2.41642	0.00044413	0.00420154	mRNA	down
ENSMUSG00000095105	Edaradd	1.69707	0.000453357	0.00427143	mRNA	up
ENSMUSG00000004891	Nes	-1.09379	0.000455234	0.00428415	mRNA	down
ENSMUSG00000015355	Cd48	1.30993	0.000457152	0.00429971	mRNA	up
ENSMUSG00000023015	Racgap1	1.04933	0.000458073	0.00430588	mRNA	up
ENSMUSG00000037625	Cldn11	1.85316	0.000460915	0.00432658	mRNA	up
ENSMUSG00000033209	Ttc28	-1.48946	0.000463051	0.00434264	mRNA	down
ENSMUSG00000092572	Serpinb10	-3.11974	0.000471105	0.00441054	mRNA	down
ENSMUSG00000035835	Plppr3	1.52109	0.00047571	0.00444342	mRNA	up
ENSMUSG00000073492	Gm10521	1.49643	0.000493929	0.00458202	mRNA	up
ENSMUSG00000050675	Gp1ba	-2.74416	0.000499357	0.0046176	mRNA	down
ENSMUSG00000076670	Ighv3-5	10.2586	0.000508686	0.00467887	mRNA	up
ENSMUSG00000005220	Corin	1.1549	0.000515267	0.00473514	mRNA	up
ENSMUSG00000049551	Fzd9	2.08092	0.000517553	0.00474434	mRNA	up
ENSMUSG00000029088	Kcnip4	-1.0388	0.000521205	0.00476836	mRNA	down
ENSMUSG00000042498	D330045A20Rik	2.38702	0.00052212	0.00477275	mRNA	up
ENSMUSG00000021198	Unc79	2.36678	0.000522804	0.00477631	mRNA	up
ENSMUSG00000095609	Gm21188	1.11633	0.000525132	0.00478951	mRNA	up
ENSMUSG00000012443	Kif11	1.3367	0.000545171	0.00494179	mRNA	up
ENSMUSG00000033948	Zswim5	-1.34239	0.000549765	0.00497512	mRNA	down
ENSMUSG00000078532	Nkain1	1.23038	0.000553522	0.00500076	mRNA	up
ENSMUSG00000022667	Cd200r1	1.18012	0.000573946	0.00515379	mRNA	up
ENSMUSG00000030867	Plk1	1.36936	0.000575996	0.00516364	mRNA	up
ENSMUSG00000022221	Ripk3	1.10382	0.000588645	0.00525964	mRNA	up
ENSMUSG00000078674	Mup18	3.42573	0.000598437	0.00533248	mRNA	up
ENSMUSG00000058470	Gm8369	1.2125	0.000606847	0.0053956	mRNA	up
ENSMUSG00000028068	Iqgap3	1.29782	0.000613442	0.00545125	mRNA	up
ENSMUSG00000069607	Cd300ld3	1.1012	0.000623903	0.0055261	mRNA	up
ENSMUSG00000072082	Ccnf	1.66353	0.000624406	0.00552754	mRNA	up
ENSMUSG00000004961	Syt5	7.49185	0.000625958	0.00553526	mRNA	up
ENSMUSG00000022322	Shcbp1	1.69592	0.000628228	0.00554929	mRNA	up
ENSMUSG00000064367	mt-Nd5	-1.08288	0.000640391	0.00563183	mRNA	down
ENSMUSG00000021384	Susd3	1.49559	0.000646753	0.00567287	mRNA	up
ENSMUSG00000078673	Mup19	9.09011	0.000668582	0.00583914	mRNA	up
ENSMUSG00000005947	Itgae	1.27563	0.000673675	0.00587731	mRNA	up
ENSMUSG00000064220	Hist2h2aa1	-4.83337	0.000677312	0.0059027	mRNA	down
ENSMUSG00000028487	Bnc2	1.92868	0.000680866	0.00592733	mRNA	up
ENSMUSG00000023829	Slc22a1	-1.37989	0.000715053	0.00619509	mRNA	down
ENSMUSG00000029919	Hpgds	1.10291	0.000718427	0.00622101	mRNA	up
ENSMUSG00000031584	Gsr	-1.75849	0.000729978	0.00629462	mRNA	down
ENSMUSG00000034472	Rasd2	-1.21186	0.000731555	0.0062978	mRNA	down
ENSMUSG00000003974	Grm3	-1.50635	0.000745883	0.00639407	mRNA	down
ENSMUSG00000022494	Shisa9	-1.84182	0.000751914	0.00643899	mRNA	down
ENSMUSG00000002033	Cd3g	1.34294	0.000754931	0.00645802	mRNA	up
ENSMUSG00000041556	Fbxo2	-1.05526	0.000758781	0.00647975	mRNA	down
ENSMUSG00000044092	C130050O18Rik	1.13124	0.000760109	0.00648526	mRNA	up
ENSMUSG00000071478	Hist1h2ad	1.59304	0.000766392	0.00653201	mRNA	up
ENSMUSG00000106379	Lhfpl3	1.94111	0.000768296	0.00654137	mRNA	up
ENSMUSG00000071203	Naip5	1.04549	0.000779609	0.00661763	mRNA	up
ENSMUSG00000029075	Tnfrsf4	1.46423	0.00079004	0.00669846	mRNA	up
ENSMUSG00000067768	Xlr4b	1.58688	0.000806131	0.00679238	mRNA	up
ENSMUSG00000078942	Naip6	1.173	0.000810888	0.00682186	mRNA	up
ENSMUSG00000017146	Brca1	1.10999	0.000812387	0.00683094	mRNA	up
ENSMUSG00000069456	Rdh16	-2.8625	0.000829164	0.00694329	mRNA	down
ENSMUSG00000033624	Pdpr	-3.52079	0.000843127	0.00704208	mRNA	down
ENSMUSG00000028364	Tnc	1.6299	0.000851362	0.00708539	mRNA	up
ENSMUSG00000057068	Fam47e	-1.46949	0.00085931	0.00714423	mRNA	down
ENSMUSG00000095007	Igkv12-41	10.4944	0.000879586	0.0072756	mRNA	up
ENSMUSG00000061132	Blnk	1.02305	0.000900933	0.0074295	mRNA	up
ENSMUSG00000026589	Sec16b	1.11431	0.000904722	0.00745319	mRNA	up
ENSMUSG00000054966	Lmntd1	-1.01355	0.000908041	0.00747296	mRNA	down
ENSMUSG00000031101	Sash3	1.11259	0.000935874	0.00766709	mRNA	up
ENSMUSG00000037196	Pacrg	-2.52496	0.000946576	0.00775086	mRNA	down
ENSMUSG00000042554	Zp3r	6.45121	0.00094719	0.00775199	mRNA	up
ENSMUSG00000043456	Zfp536	1.30933	0.000948357	0.00775764	mRNA	up
ENSMUSG00000027239	Mdk	1.69468	0.000960994	0.00782717	mRNA	up
ENSMUSG00000023393	Slc17a9	1.00352	0.000962565	0.00783053	mRNA	up
ENSMUSG00000026011	Ctla4	2.3112	0.000965288	0.00784091	mRNA	up
ENSMUSG00000039853	Trim14	1.04915	0.00100558	0.00811951	mRNA	up
ENSMUSG00000055069	Rab39	1.74919	0.00101402	0.00817142	mRNA	up
ENSMUSG00000024869	Gm49405	-2.21883	0.00101453	0.00817149	mRNA	down
ENSMUSG00000021499	Catsper3	1.79036	0.00101674	0.00818124	mRNA	up
ENSMUSG00000040963	Asgr2	1.58496	0.00102672	0.00824113	mRNA	up
ENSMUSG00000075596	B130006D01Rik	1.00769	0.00103459	0.00829198	mRNA	up
ENSMUSG00000056069	Otulinl	1.60937	0.00104353	0.00834308	mRNA	up
ENSMUSG00000032717	Mdfi	1.15579	0.00105237	0.00839726	mRNA	up
ENSMUSG00000032783	Troap	2.07455	0.00105824	0.00844001	mRNA	up
ENSMUSG00000028037	Ifi44	1.17846	0.0010589	0.00844113	mRNA	up
ENSMUSG00000001552	Jup	-1.43403	0.00105974	0.00844367	mRNA	down
ENSMUSG00000031506	Ptpn7	1.1445	0.00106114	0.00845068	mRNA	up
ENSMUSG00000031765	Mt1	-1.28123	0.00107497	0.0085441	mRNA	down
ENSMUSG00000099583	Hist1h3d	1.1612	0.00109884	0.00870472	mRNA	up
ENSMUSG00000012889	Podnl1	2.03709	0.00109893	0.00870472	mRNA	up
ENSMUSG00000071398	2410004P03Rik	3.39232	0.00110102	0.00871707	mRNA	up
ENSMUSG00000052565	Hist1h1d	1.18734	0.00112076	0.0088647	mRNA	up
ENSMUSG00000032596	Uba7	1.19982	0.00112148	0.00886607	mRNA	up
ENSMUSG00000043939	A530064D06Rik	1.66297	0.00113604	0.00896806	mRNA	up
ENSMUSG00000022034	Esco2	1.328	0.00115716	0.00909506	mRNA	up
ENSMUSG00000022033	Pbk	1.43932	0.00116509	0.00914855	mRNA	up
ENSMUSG00000030148	Clec4a2	1.35827	0.00118081	0.00925861	mRNA	up
ENSMUSG00000004707	Ly9	1.37029	0.00118379	0.00927749	mRNA	up
ENSMUSG00000022773	Ypel1	1.11103	0.00121822	0.00948785	mRNA	up
ENSMUSG00000028702	Rad54l	1.04663	0.00122001	0.00949731	mRNA	up
ENSMUSG00000070501	Ifi214	1.20328	0.00122674	0.00954509	mRNA	up
ENSMUSG00000041923	Nol4	-6.22882	0.00123154	0.00957328	mRNA	down
ENSMUSG00000027699	Ect2	1.1649	0.00126107	0.00975621	mRNA	up
ENSMUSG00000094951	Ighv5-6	4.77302	0.00126722	0.00979907	mRNA	up
ENSMUSG00000074361	C5ar2	1.02336	0.00128028	0.00989072	mRNA	up
ENSMUSG00000049107	Ntf3	-1.40609	0.00128134	0.00989417	mRNA	down
ENSMUSG00000031639	Tlr3	2.98793	0.00128765	0.00992875	mRNA	up
ENSMUSG00000047534	Mis18bp1	1.48072	0.00130256	0.0100294	mRNA	up
ENSMUSG00000034917	Tjp3	1.58496	0.00134357	0.0102776	mRNA	up
ENSMUSG00000006389	Mpl	-3.04148	0.0013519	0.0103262	mRNA	down
ENSMUSG00000026587	Astn1	1.38941	0.0013721	0.0104609	mRNA	up
ENSMUSG00000027368	Dusp2	1.75384	0.00140063	0.0106634	mRNA	up
ENSMUSG00000034664	Itga2b	-1.52825	0.00141326	0.0107495	mRNA	down
ENSMUSG00000074635	3110070M22Rik	-1.20008	0.00142161	0.0108029	mRNA	down
ENSMUSG00000031443	F7	2.33202	0.00142311	0.0108093	mRNA	up
ENSMUSG00000026853	Crat	-1.06625	0.00143586	0.0108908	mRNA	down
ENSMUSG00000036766	Dner	-1.7652	0.00146966	0.0111212	mRNA	down
ENSMUSG00000052776	Oas1a	1.15371	0.00147543	0.0111494	mRNA	up
ENSMUSG00000058099	Nfam1	1.01083	0.00149469	0.0112531	mRNA	up
ENSMUSG00000013973	Dedd	-1.25797	0.00152846	0.0114701	mRNA	down
ENSMUSG00000058743	Kcnj14	3.0282	0.00153347	0.0114919	mRNA	up
ENSMUSG00000060791	Gmfg	1.00983	0.00154594	0.0115693	mRNA	up
ENSMUSG00000032101	Ddx25	-3.85798	0.00154946	0.0115903	mRNA	down
ENSMUSG00000035365	Parpbp	1.49005	0.00155723	0.0116295	mRNA	up
ENSMUSG00000024136	Dnase1l2	1.12507	0.00155823	0.0116295	mRNA	up
ENSMUSG00000027702	Lrrc34	-6.53138	0.00156463	0.0116662	mRNA	down
ENSMUSG00000041372	B4galnt3	1.05359	0.00157036	0.0117036	mRNA	up
ENSMUSG00000005233	Spc25	1.54033	0.00157806	0.0117502	mRNA	up
ENSMUSG00000101355	Hist1h3h	1.62063	0.0016115	0.0119625	mRNA	up
ENSMUSG00000040723	Rcsd1	-1.11323	0.00161173	0.0119625	mRNA	down
ENSMUSG00000024553	Galr1	-1.32862	0.00162662	0.0120566	mRNA	down
ENSMUSG00000031132	Cd40lg	1.77897	0.00165356	0.0122284	mRNA	up
ENSMUSG00000076555	Igkv4-57-1	10.5793	0.00167162	0.0123283	mRNA	up
ENSMUSG00000018341	Il12rb2	1.62696	0.00167605	0.0123554	mRNA	up
ENSMUSG00000094777	Hist1h2ap	1.11234	0.00168376	0.0123954	mRNA	up
ENSMUSG00000040297	Suco	2.58131	0.00169062	0.0124346	mRNA	up
ENSMUSG00000020427	Igfbp3	1.26453	0.00169145	0.0124351	mRNA	up
ENSMUSG00000035279	Ssc5d	2.26479	0.00169336	0.0124387	mRNA	up
ENSMUSG00000072974	Gm4787	1.03203	0.00169394	0.0124387	mRNA	up
ENSMUSG00000058704	Memo1	-1.39207	0.00169505	0.0124391	mRNA	down
ENSMUSG00000074577	Ripor3	1.18763	0.00171638	0.0125615	mRNA	up
ENSMUSG00000030677	Kif22	1.19068	0.00171937	0.0125778	mRNA	up
ENSMUSG00000051378	Kif18b	1.43172	0.00172665	0.012613	mRNA	up
ENSMUSG00000079419	Ms4a6c	1.20608	0.00172682	0.012613	mRNA	up
ENSMUSG00000026535	Ifi202b	2.8893	0.00175094	0.0127325	mRNA	up
ENSMUSG00000044067	Gpr22	3.12928	0.00175148	0.0127325	mRNA	up
ENSMUSG00000079277	Hoxd3	2	0.00176117	0.0127915	mRNA	up
ENSMUSG00000034652	Cd300a	1.09002	0.00177606	0.0128651	mRNA	up
ENSMUSG00000005251	Ripk4	-1.46512	0.00178612	0.0129207	mRNA	down
ENSMUSG00000047361	Gm973	-1.63705	0.00179246	0.0129436	mRNA	down
ENSMUSG00000027347	Rasgrp1	1.24398	0.00179404	0.0129493	mRNA	up
ENSMUSG00000028197	Col24a1	2.66572	0.00181524	0.0130675	mRNA	up
ENSMUSG00000056492	Adgrf5	-2.11209	0.00182441	0.0131103	mRNA	down
ENSMUSG00000101972	Hist1h3i	1.33044	0.001828	0.0131303	mRNA	up
ENSMUSG00000030111	A2m	2.96153	0.00184496	0.0132229	mRNA	up
ENSMUSG00000094689	Ighv1-81	2.89268	0.00188251	0.0134328	mRNA	up
ENSMUSG00000079339	Ifit1bl1	1.32957	0.00188786	0.0134592	mRNA	up
ENSMUSG00000019791	Hint3	-1.17577	0.00189765	0.0135171	mRNA	down
ENSMUSG00000026417	Pigr	-8.11634	0.0019101	0.0135939	mRNA	down
ENSMUSG00000096670	Ighv2-6	9.78545	0.0019177	0.013642	mRNA	up
ENSMUSG00000074629	4930518I15Rik	1.05403	0.00199089	0.0140764	mRNA	up
ENSMUSG00000049265	Kcnk3	2.02881	0.00208696	0.01465	mRNA	up
ENSMUSG00000051969	Tlr11	1.63584	0.00209544	0.0146689	mRNA	up
ENSMUSG00000041660	Bbox1	1.16262	0.00210034	0.0146906	mRNA	up
ENSMUSG00000044968	Napepld	1.50722	0.00210942	0.0147351	mRNA	up
ENSMUSG00000069267	Hist1h3b	1.32961	0.00211714	0.0147763	mRNA	up
ENSMUSG00000046591	Ticrr	1.6909	0.00217739	0.0150868	mRNA	up
ENSMUSG00000007888	Crlf1	1.16693	0.00218353	0.0151111	mRNA	up
ENSMUSG00000032013	Trim29	4.06178	0.0021851	0.0151111	mRNA	up
ENSMUSG00000094248	Hist1h2ao	1.33512	0.00224328	0.015425	mRNA	up
ENSMUSG00000017716	Birc5	1.16439	0.00224995	0.0154513	mRNA	up
ENSMUSG00000052298	Cdc42se2	1.58206	0.002284	0.0156521	mRNA	up
ENSMUSG00000026319	Relch	1.2778	0.00229775	0.0157264	mRNA	up
ENSMUSG00000096150	Ighv1-85	9.86109	0.00229936	0.0157308	mRNA	up
ENSMUSG00000044309	Apol7c	2.45372	0.00230413	0.0157568	mRNA	up
ENSMUSG00000034311	Kif4	1.25329	0.00230997	0.0157835	mRNA	up
ENSMUSG00000046006	Gapt	1.3322	0.00231275	0.0157959	mRNA	up
ENSMUSG00000033794	Lpcat2b	-6.49185	0.00233498	0.0159143	mRNA	down
ENSMUSG00000031028	Tub	-1.43194	0.00234864	0.0159959	mRNA	down
ENSMUSG00000026683	Nuf2	1.39892	0.00235655	0.0160143	mRNA	up
ENSMUSG00000021569	Trip13	1.38628	0.00237755	0.0161435	mRNA	up
ENSMUSG00000030607	Acan	1.38241	0.0024112	0.0163039	mRNA	up
ENSMUSG00000029782	Tmem209	-1.61801	0.00241833	0.0163418	mRNA	down
ENSMUSG00000022456	2020-09-03	1.416	0.00242122	0.0163513	mRNA	up
ENSMUSG00000006456	Rbm14	-1.48886	0.00244548	0.0165014	mRNA	down
ENSMUSG00000026586	Prrx1	1.03428	0.00246459	0.0166235	mRNA	up
ENSMUSG00000024300	Myo1f	1.03275	0.00251119	0.0168888	mRNA	up
ENSMUSG00000027524	Edn3	-2.1078	0.00252336	0.01694	mRNA	down
ENSMUSG00000099974	Bcl2a1d	1.34765	0.00254565	0.017054	mRNA	up
ENSMUSG00000019890	Nts	1.56819	0.00257706	0.0172249	mRNA	up
ENSMUSG00000022657	Cd96	1.72959	0.00258674	0.0172825	mRNA	up
ENSMUSG00000067714	Lpar5	1.64238	0.00265199	0.0176676	mRNA	up
ENSMUSG00000069268	Hist1h2bf	1.44653	0.00265634	0.0176894	mRNA	up
ENSMUSG00000057058	Skap1	1.4289	0.00266458	0.0177225	mRNA	up
ENSMUSG00000025017	Pik3ap1	1.19231	0.00268016	0.017797	mRNA	up
ENSMUSG00000092021	Gbp11	1.37943	0.00269395	0.0178739	mRNA	up
ENSMUSG00000032094	Cd3d	1.51578	0.0027069	0.0179452	mRNA	up
ENSMUSG00000074182	Znhit6	-1.26534	0.00272359	0.0180338	mRNA	down
ENSMUSG00000030159	Clec1b	-2.19295	0.00278546	0.0183985	mRNA	down
ENSMUSG00000031495	Cd209d	-2.15224	0.00280329	0.0184938	mRNA	down
ENSMUSG00000073418	C4b	1.33876	0.00280735	0.018513	mRNA	up
ENSMUSG00000030156	Cd69	1.33158	0.00281718	0.0185703	mRNA	up
ENSMUSG00000073008	Gpr174	1.29433	0.00282792	0.018626	mRNA	up
ENSMUSG00000020481	Ankrd36	-3.80735	0.00289158	0.0189685	mRNA	down
ENSMUSG00000004071	Cdip1	-1.10239	0.00291375	0.0191062	mRNA	down
ENSMUSG00000005124	Ccn4	1.88893	0.00291781	0.0191251	mRNA	up
ENSMUSG00000025155	Dus1l	-2.22769	0.002937	0.0192199	mRNA	down
ENSMUSG00000036223	Ska1	1.5429	0.00294351	0.0192393	mRNA	up
ENSMUSG00000025089	Gfra1	1.28286	0.00294944	0.0192548	mRNA	up
ENSMUSG00000032119	Hinfp	1.67401	0.00296538	0.0193433	mRNA	up
ENSMUSG00000039850	Endov	1.05144	0.00297365	0.0193818	mRNA	up
ENSMUSG00000046245	Pilra	1.22773	0.00298368	0.0194316	mRNA	up
ENSMUSG00000027470	Mylk2	-1.03112	0.00299374	0.0194815	mRNA	down
ENSMUSG00000032899	Styk1	1.00916	0.00300565	0.0195433	mRNA	up
ENSMUSG00000024399	Ltb	1.46277	0.00301339	0.0195702	mRNA	up
ENSMUSG00000052631	Sh2d6	3.14296	0.00306199	0.0198304	mRNA	up
ENSMUSG00000000386	Mx1	1.63284	0.00308317	0.0199358	mRNA	up
ENSMUSG00000026979	Psd4	1.21251	0.00312077	0.0201217	mRNA	up
ENSMUSG00000033192	Lpcat2	1.01811	0.00313813	0.020209	mRNA	up
ENSMUSG00000038679	Trps1	1.2296	0.00317222	0.02039	mRNA	up
ENSMUSG00000033952	Aspm	1.22239	0.00318317	0.0204442	mRNA	up
ENSMUSG00000037016	Frem2	1.75291	0.00318804	0.0204674	mRNA	up
ENSMUSG00000034833	Tespa1	1.43156	0.0031927	0.0204812	mRNA	up
ENSMUSG00000028873	Cdca8	1.20465	0.00319632	0.0204963	mRNA	up
ENSMUSG00000047033	Pcdhb15	1.02066	0.00320207	0.0205089	mRNA	up
ENSMUSG00000053291	Rab4b	-2.14555	0.00321135	0.0205521	mRNA	down
ENSMUSG00000020190	Mknk2	1.55338	0.00321416	0.020562	mRNA	up
ENSMUSG00000049037	Clec4a1	1.31522	0.00324006	0.0206949	mRNA	up
ENSMUSG00000017132	Cyth1	-1.32725	0.00324129	0.0206949	mRNA	down
ENSMUSG00000022641	Bbx	-1.2623	0.00328207	0.0208978	mRNA	down
ENSMUSG00000096336	Igkv1-135	2.88553	0.0032912	0.0209396	mRNA	up
ENSMUSG00000069265	Hist1h3a	1.56857	0.00330715	0.0210246	mRNA	up
ENSMUSG00000023993	Treml1	-2.6486	0.00340027	0.0215136	mRNA	down
ENSMUSG00000036832	Lpar3	1.81714	0.00347316	0.0219121	mRNA	up
ENSMUSG00000020251	Glt8d2	1.76643	0.00347371	0.0219121	mRNA	up
ENSMUSG00000056399	Prss34	3.07039	0.00347864	0.0219262	mRNA	up
ENSMUSG00000026605	Cenpf	1.05252	0.00354125	0.0222004	mRNA	up
ENSMUSG00000029368	Alb	-2.42568	0.00355664	0.0222883	mRNA	down
ENSMUSG00000029669	Tspan12	-1.04603	0.00367056	0.0228787	mRNA	down
ENSMUSG00000093769	Hist2h3c1	2.28516	0.00368851	0.0229528	mRNA	up
ENSMUSG00000039126	Prune2	1.93707	0.00370717	0.023029	mRNA	up
ENSMUSG00000000320	Alox12	-1.24261	0.00375958	0.0233174	mRNA	down
ENSMUSG00000047638	Nr1h4	1.43857	0.00376502	0.0233334	mRNA	up
ENSMUSG00000030693	Klk10	-1.19076	0.00380268	0.0235309	mRNA	down
ENSMUSG00000003355	Fkbp11	1.0063	0.00381055	0.0235706	mRNA	up
ENSMUSG00000021423	Ly86	1.23224	0.00386137	0.0238035	mRNA	up
ENSMUSG00000028763	Hspg2	1.22564	0.00387551	0.0238726	mRNA	up
ENSMUSG00000076928	Trac	1.00187	0.00387977	0.0238807	mRNA	up
ENSMUSG00000041836	Ptpre	1.15232	0.00390726	0.0239997	mRNA	up
ENSMUSG00000023341	Mx2	1.0868	0.0039103	0.024005	mRNA	up
ENSMUSG00000036768	Kif15	1.2615	0.00395193	0.0241845	mRNA	up
ENSMUSG00000023274	Cd4	1.26333	0.00395292	0.0241845	mRNA	up
ENSMUSG00000059974	Ntm	1.25526	0.00397054	0.0242668	mRNA	up
ENSMUSG00000017868	Sgk2	-1.60609	0.00397085	0.0242668	mRNA	down
ENSMUSG00000038379	Ttk	1.25691	0.00399024	0.0243487	mRNA	up
ENSMUSG00000040485	Lrrc52	-3.40372	0.00399781	0.0243732	mRNA	down
ENSMUSG00000059713	Rcan3	1.57414	0.00399876	0.0243732	mRNA	up
ENSMUSG00000107705	Gm45062	-7.70736	0.00403156	0.0245272	mRNA	down
ENSMUSG00000028238	Atp6v0d2	1.82456	0.00405288	0.0246385	mRNA	up
ENSMUSG00000027082	Tfpi	1.10565	0.00406252	0.0246861	mRNA	up
ENSMUSG00000019368	Sec14l4	-1.95715	0.00409794	0.0248566	mRNA	down
ENSMUSG00000069274	Hist1h4f	1.25507	0.00411025	0.0249127	mRNA	up
ENSMUSG00000011267	Zfp296	-1.57154	0.0041259	0.0249704	mRNA	down
ENSMUSG00000048905	4930539E08Rik	1.74894	0.0041348	0.0250023	mRNA	up
ENSMUSG00000028864	Hgf	1.05228	0.00416679	0.0251523	mRNA	up
ENSMUSG00000041245	Wnk3	1.05714	0.00430117	0.0258007	mRNA	up
ENSMUSG00000022508	Bcl6	-1.64709	0.00430495	0.0258138	mRNA	down
ENSMUSG00000030775	Trat1	1.66451	0.00431386	0.0258482	mRNA	up
ENSMUSG00000027286	Lrrc57	-2.1502	0.00432844	0.0258974	mRNA	down
ENSMUSG00000041827	Oasl1	1.16803	0.00435895	0.0260225	mRNA	up
ENSMUSG00000030149	Klrk1	1.38458	0.00436542	0.026042	mRNA	up
ENSMUSG00000041482	Piezo2	1.83354	0.00437144	0.0260588	mRNA	up
ENSMUSG00000075023	Accsl	-1.64046	0.00442069	0.0262945	mRNA	down
ENSMUSG00000039013	Siglecf	3.77761	0.00444533	0.0264025	mRNA	up
ENSMUSG00000030117	Gdf3	2.2584	0.0045109	0.0267431	mRNA	up
ENSMUSG00000089929	Bcl2a1b	1.41956	0.00454445	0.0269027	mRNA	up
ENSMUSG00000029275	Gfi1	1.44009	0.00455726	0.0269394	mRNA	up
ENSMUSG00000052736	Klrc2	1.79837	0.00466321	0.0274353	mRNA	up
ENSMUSG00000054204	Alkal2	1.68086	0.00466815	0.0274353	mRNA	up
ENSMUSG00000072553	Gm525	3.074	0.0046885	0.027535	mRNA	up
ENSMUSG00000015880	Ncapg	1.19526	0.00470328	0.0276118	mRNA	up
ENSMUSG00000040972	Igsf21	-1.16227	0.00472417	0.0277145	mRNA	down
ENSMUSG00000001948	Spa17	-1.4905	0.00475865	0.0278664	mRNA	down
ENSMUSG00000022468	Endou	1.07616	0.00479789	0.0280256	mRNA	up
ENSMUSG00000040666	Sh3bgr	-1.43408	0.00480707	0.0280591	mRNA	down
ENSMUSG00000001985	Grik3	1.15754	0.00482559	0.0281254	mRNA	up
ENSMUSG00000023262	Acy1	1.16806	0.00483187	0.0281432	mRNA	up
ENSMUSG00000067149	Jchain	2.07572	0.00485632	0.0282527	mRNA	up
ENSMUSG00000044770	Scml4	1.15881	0.00486503	0.0282725	mRNA	up
ENSMUSG00000052353	Cemip	3.01381	0.00489761	0.0284041	mRNA	up
ENSMUSG00000074476	Spc24	1.3426	0.00493214	0.0285635	mRNA	up
ENSMUSG00000096169	Olfr1564	2.75489	0.00493935	0.028585	mRNA	up
ENSMUSG00000030431	Tmem238	-1.02578	0.00494871	0.0286188	mRNA	down
ENSMUSG00000027634	Ndrg3	1.41419	0.00497079	0.028709	mRNA	up
ENSMUSG00000024807	Syvn1	1.29359	0.00503054	0.0289992	mRNA	up
ENSMUSG00000009876	Cox4i2	-1.11846	0.00503527	0.0290161	mRNA	down
ENSMUSG00000040592	Cd79b	1.18309	0.00514752	0.0295896	mRNA	up
ENSMUSG00000008874	Clec3a	2.72033	0.00519094	0.0297655	mRNA	up
ENSMUSG00000019796	Lrp11	1.16483	0.00521221	0.0298665	mRNA	up
ENSMUSG00000020850	Prpf8	2.08097	0.00525329	0.0300806	mRNA	up
ENSMUSG00000032661	Oas3	1.30249	0.00531552	0.0303884	mRNA	up
ENSMUSG00000056043	Rgs9bp	-1.1481	0.00536078	0.0306099	mRNA	down
ENSMUSG00000094930	Igkv6-25	2.22486	0.00538616	0.0307333	mRNA	up
ENSMUSG00000021118	Plek2	-1.24077	0.00541285	0.0308437	mRNA	down
ENSMUSG00000046160	Olig1	-1.77897	0.00551353	0.0313331	mRNA	down
ENSMUSG00000095642	Ighv14-3	2.78172	0.0055306	0.0313922	mRNA	up
ENSMUSG00000094796	BC147527	1.40047	0.00553456	0.0313947	mRNA	up
ENSMUSG00000028459	Cd72	1.41034	0.00554328	0.0314203	mRNA	up
ENSMUSG00000094102	Ighv9-2	4.26816	0.00559553	0.0316503	mRNA	up
ENSMUSG00000046456	Tmem150b	1.16398	0.0056398	0.0318554	mRNA	up
ENSMUSG00000062082	Cd200r4	1.18627	0.00564988	0.0318801	mRNA	up
ENSMUSG00000044258	Ctla2a	-1.24723	0.00569127	0.0320802	mRNA	down
ENSMUSG00000064288	Hist1h4k	1.10809	0.0056955	0.0320929	mRNA	up
ENSMUSG00000034913	Spert	-8.07682	0.00575548	0.0323078	mRNA	down
ENSMUSG00000020901	Pik3r5	1.13158	0.00581108	0.0325974	mRNA	up
ENSMUSG00000040247	Tbc1d10c	1.10844	0.00581521	0.032598	mRNA	up
ENSMUSG00000026834	Acvr1c	1.21991	0.00587645	0.0328621	mRNA	up
ENSMUSG00000067006	Serpinb5	3.21501	0.00593648	0.0331407	mRNA	up
ENSMUSG00000094940	Ighv1-84	9.30492	0.00602728	0.0335307	mRNA	up
ENSMUSG00000026482	Rgl1	1.3599	0.00604323	0.0335983	mRNA	up
ENSMUSG00000020793	Galr2	3.26053	0.00608185	0.0337668	mRNA	up
ENSMUSG00000040061	Plcb2	1.05076	0.00609435	0.0337965	mRNA	up
ENSMUSG00000030283	St8sia1	1.57131	0.00613378	0.0339648	mRNA	up
ENSMUSG00000035694	Caps2	-2	0.00614862	0.0340098	mRNA	down
ENSMUSG00000020399	Havcr2	1.12359	0.00615201	0.034017	mRNA	up
ENSMUSG00000017400	Stac2	1.43472	0.00615997	0.0340379	mRNA	up
ENSMUSG00000060240	Cend1	-1.15094	0.00620233	0.0342022	mRNA	down
ENSMUSG00000070568	Slc6a21	-2.88753	0.00623009	0.0343203	mRNA	down
ENSMUSG00000094065	Gm21541	1.46105	0.00626829	0.0345034	mRNA	up
ENSMUSG00000033777	Tlr13	1.27815	0.00630799	0.034679	mRNA	up
ENSMUSG00000023992	Trem2	1.2052	0.00633041	0.0347905	mRNA	up
ENSMUSG00000000682	Cd52	1.17229	0.00636629	0.0349557	mRNA	up
ENSMUSG00000028938	Galntl5	-8.10329	0.00638288	0.0350079	mRNA	down
ENSMUSG00000093938	Evi2b	1.24364	0.00639072	0.0350301	mRNA	up
ENSMUSG00000032373	Car12	2.04731	0.00648507	0.0354012	mRNA	up
ENSMUSG00000028678	Kif2c	1.21929	0.00651554	0.0355367	mRNA	up
ENSMUSG00000049109	Themis	1.4964	0.00653011	0.0355875	mRNA	up
ENSMUSG00000028362	Tnfsf8	2.11085	0.00658081	0.0358142	mRNA	up
ENSMUSG00000111409	Gm49380	2.88042	0.00658501	0.0358145	mRNA	up
ENSMUSG00000075502	Kbtbd6	1.25298	0.00659195	0.0358403	mRNA	up
ENSMUSG00000030209	Grin2b	1.40939	0.00664457	0.0361022	mRNA	up
ENSMUSG00000047415	Gpr68	1.35364	0.00666027	0.0361755	mRNA	up
ENSMUSG00000038179	Slamf7	1.34061	0.00671606	0.0364277	mRNA	up
ENSMUSG00000030772	Dkk3	1.13366	0.00673693	0.0364822	mRNA	up
ENSMUSG00000015437	Gzmb	1.41866	0.00674456	0.0365113	mRNA	up
ENSMUSG00000069302	Hist1h2ah	1.33721	0.00677682	0.0366738	mRNA	up
ENSMUSG00000033039	Micall1	1.47664	0.00679237	0.0367457	mRNA	up
ENSMUSG00000029716	Tfr2	2.30378	0.00679859	0.0367498	mRNA	up
ENSMUSG00000037353	Letmd1	-1.18277	0.00681391	0.0368133	mRNA	down
ENSMUSG00000053821	Gm9922	-2.7291	0.00681983	0.036833	mRNA	down
ENSMUSG00000026887	Mrrf	1.12777	0.00684428	0.0369405	mRNA	up
ENSMUSG00000058773	Hist1h1b	1.06739	0.00687778	0.0370475	mRNA	up
ENSMUSG00000034533	Scn10a	-1.65208	0.00688212	0.0370586	mRNA	down
ENSMUSG00000026918	Brd3	-1.3507	0.00702554	0.0376936	mRNA	down
ENSMUSG00000058883	Zfp708	-1.00197	0.00710101	0.0379982	mRNA	down
ENSMUSG00000114279	Hist1h2bm	1.35257	0.00711866	0.0380676	mRNA	up
ENSMUSG00000049630	C1ql3	1.66918	0.00714358	0.0381883	mRNA	up
ENSMUSG00000028716	Pdzk1ip1	-1.34927	0.00718388	0.0383659	mRNA	down
ENSMUSG00000076490	Trbc1	1.35172	0.00718994	0.0383791	mRNA	up
ENSMUSG00000098692	Gm28041	1.5067	0.00719406	0.0383825	mRNA	up
ENSMUSG00000026579	F5	-1.18149	0.0072515	0.0386065	mRNA	down
ENSMUSG00000049100	Pcdh10	-1.30485	0.00725526	0.0386077	mRNA	down
ENSMUSG00000041977	Arhgef11	-1.52889	0.0072811	0.0386945	mRNA	down
ENSMUSG00000060183	Cxcl11	2.88753	0.00729927	0.0387658	mRNA	up
ENSMUSG00000047592	Nxpe5	1.7178	0.00733711	0.0389057	mRNA	up
ENSMUSG00000092124	B930094E09Rik	-1.12801	0.0073671	0.0390113	mRNA	down
ENSMUSG00000015314	Slamf6	1.44133	0.00738483	0.0390925	mRNA	up
ENSMUSG00000033860	Fgg	-7.51175	0.00738828	0.039098	mRNA	down
ENSMUSG00000054892	Txk	1.13624	0.00748849	0.0395511	mRNA	up
ENSMUSG00000030707	Coro1a	1.01567	0.00752066	0.0397081	mRNA	up
ENSMUSG00000024910	Ctsw	1.23535	0.00752868	0.0397375	mRNA	up
ENSMUSG00000052031	Tagap1	-10.4067	0.00753309	0.0397442	mRNA	down
ENSMUSG00000037872	Ackr1	1.82558	0.0075349	0.0397442	mRNA	up
ENSMUSG00000030142	Clec4e	1.76818	0.00758153	0.0399129	mRNA	up
ENSMUSG00000023232	Serinc2	1.95936	0.00759929	0.0399934	mRNA	up
ENSMUSG00000059149	Mfsd4a	1.26411	0.00760642	0.040018	mRNA	up
ENSMUSG00000022025	Cnmd	1.66183	0.00765078	0.0401734	mRNA	up
ENSMUSG00000048897	Zfp710	1.25154	0.00777595	0.0406861	mRNA	up
ENSMUSG00000041132	N4bp2l1	1.14617	0.00784783	0.04097	mRNA	up
ENSMUSG00000042216	Sgsm1	1.3776	0.00788875	0.0411439	mRNA	up
ENSMUSG00000029005	Draxin	-1.55254	0.00790845	0.0412203	mRNA	down
ENSMUSG00000078810	Gp6	-1.81943	0.00791317	0.0412316	mRNA	down
ENSMUSG00000045322	Tlr9	1.06996	0.00793165	0.0412727	mRNA	up
ENSMUSG00000017499	Cdc6	1.03395	0.0080588	0.0418163	mRNA	up
ENSMUSG00000026068	Il18rap	1.34622	0.00808246	0.0418589	mRNA	up
ENSMUSG00000098470	C1rb	3.08193	0.00815372	0.0421092	mRNA	up
ENSMUSG00000029204	Rhoh	1.02542	0.00815396	0.0421092	mRNA	up
ENSMUSG00000048911	Rnf24	2.35388	0.00824048	0.0424475	mRNA	up
ENSMUSG00000011831	Evi5	-1.41942	0.00827871	0.0425905	mRNA	down
ENSMUSG00000046805	Mpeg1	1.1022	0.00829978	0.0426853	mRNA	up
ENSMUSG00000016255	Tubb1	-1.6442	0.00834477	0.0428625	mRNA	down
ENSMUSG00000020395	Itk	1.08562	0.00835204	0.0428863	mRNA	up
ENSMUSG00000034209	Rasl10a	2.16581	0.0083773	0.0429889	mRNA	up
ENSMUSG00000010142	Tnfrsf13b	1.01399	0.00841666	0.04315	mRNA	up
ENSMUSG00000035158	Mitf	1.63787	0.00843062	0.0431807	mRNA	up
ENSMUSG00000044703	Phf11a	1.07172	0.0084963	0.0434487	mRNA	up
ENSMUSG00000024818	Slc25a45	1.01185	0.00854096	0.0436359	mRNA	up
ENSMUSG00000062727	Hist1h2bk	1.26847	0.0085705	0.0437731	mRNA	up
ENSMUSG00000076580	Igkv8-27	2.91161	0.00861557	0.0439566	mRNA	up
ENSMUSG00000058427	Cxcl2	1.75692	0.00861725	0.0439566	mRNA	up
ENSMUSG00000046480	Scn4b	1.61702	0.00862509	0.043969	mRNA	up
ENSMUSG00000081058	Hist2h3c2	1.01187	0.00875054	0.0444692	mRNA	up
ENSMUSG00000069303	Hist1h2br	1.05419	0.00877108	0.0445596	mRNA	up
ENSMUSG00000063522	2010109I03Rik	2.04182	0.00880767	0.0447176	mRNA	up
ENSMUSG00000054702	Ap1s3	1.07446	0.00885808	0.0449174	mRNA	up
ENSMUSG00000020953	Coch	-1.10927	0.00899475	0.0454628	mRNA	down
ENSMUSG00000071001	Hrct1	1.09128	0.00904289	0.045641	mRNA	up
ENSMUSG00000062380	Tubb3	1.30322	0.00907356	0.0457674	mRNA	up
ENSMUSG00000049539	Hist1h1a	1.21411	0.00912789	0.0459987	mRNA	up
ENSMUSG00000046168	Kcnrg	1.55943	0.00918869	0.0462191	mRNA	up
ENSMUSG00000057894	Zfp329	2.02526	0.0091961	0.0462421	mRNA	up
ENSMUSG00000074071	Fam169b	1.007	0.00922128	0.0463544	mRNA	up
ENSMUSG00000032446	Eomes	1.8365	0.0092403	0.0463926	mRNA	up
ENSMUSG00000110040	Gm49369	-1.7812	0.00924523	0.0464031	mRNA	down
ENSMUSG00000076498	Trbc2	1.40775	0.00927833	0.0465548	mRNA	up
ENSMUSG00000029661	Col1a2	1.2021	0.00930999	0.0466993	mRNA	up
ENSMUSG00000031452	1700029H14Rik	-1.96782	0.00956998	0.0477582	mRNA	down
ENSMUSG00000036131	Frmd7	1.64268	0.00961874	0.0479668	mRNA	up
ENSMUSG00000018168	Ikzf3	1.09271	0.00965224	0.0480859	mRNA	up
ENSMUSG00000017418	Arl5b	1.84362	0.00970245	0.0482807	mRNA	up
ENSMUSG00000026536	Ifi211	1.02274	0.00976803	0.0485773	mRNA	up
ENSMUSG00000033847	Pla2g4c	1.25196	0.00981862	0.0487543	mRNA	up
ENSMUSG00000092243	Gm7030	1.22811	0.0098605	0.0489474	mRNA	up
ENSMUSG00000076532	Igkv4-91	2.46553	0.0098929	0.0490632	mRNA	up
ENSMUSG00000093752	Gm20716	1.43594	0.00989664	0.0490668	mRNA	up
ENSMUSG00000030495	Slc7a10	1.17971	0.0099449	0.049231	mRNA	up
ENSMUSG00000025401	Myo1a	2.03242	0.0100471	0.0496462	mRNA	up
ENSMUSG00000029101	Rgs12	1.14797	0.0100764	0.0497306	mRNA	up
ENSMUSG00000032064	Dixdc1	1.84925	0.0100938	0.0498013	mRNA	up
